# Supplementary material for: PandaGUT provides new insights into bacterial diversity, function, and resistome landscapes with implications for conservation
Source: Microbiome. 2023 Oct 7;11:221. doi: 10.1186/s40168-023-01657-0 (PMC10559513; doi:10.1186/s40168-023-01657-0)
Supplement: Supplementary file 3 — Additional file 2: Table S1. Samples and corresponding information regarding collection location, captivity status, and sequencing data collected in this study. n/a, not available. Table S2. Assembly and annotation information for 820 metagenome-assembled genomes. TGS, single-molecular sequencing data. NGS, Illumina sequencing data. Table S3. Genome characteristics for the 40 circular metagenome-assembled genomes. Table S4. Annotation information of the CAZyme genes of 40 circular metagenome-assembled genomes. Table S5. COG annotations for all nonredundant microbial genes. [file 40168_2023_1657_MOESM2_ESM.zip]

Archive with 5 entries (5 files):
- Supplementary_Table_1_metadata(2).xlsx
- Supplementary_Table_2_bins.xlsx
- Supplementary_Table_3_circle MAGs.xls
- Supplementary_Table_4_circle MAGs CAZy.xls
- Supplementary_Table_5_gene COG.xls
