# Supplementary material for: PandaGUT provides new insights into bacterial diversity, function, and resistome landscapes with implications for conservation
Source: Microbiome. 2023 Oct 7;11:221. doi: 10.1186/s40168-023-01657-0 (PMC10559513; doi:10.1186/s40168-023-01657-0)
Supplement: Supplementary file 3 — Additional file 2: Table S1. Samples and corresponding information regarding collection location, captivity status, and sequencing data collected in this study. n/a, not available. Table S2. Assembly and annotation information for 820 metagenome-assembled genomes. TGS, single-molecular sequencing data. NGS, Illumina sequencing data. Table S3. Genome characteristics for the 40 circular metagenome-assembled genomes. Table S4. Annotation information of the CAZyme genes of 40 circular metagenome-assembled genomes. Table S5. COG annotations for all nonredundant microbial genes. [file 40168_2023_1657_MOESM2_ESM.zip › Supplementary_Table_1_metadata(2).xlsx]

## Sheet: final
Sample ID	Age catagory	Diet	Sex	Captivity status	Latitude	Longitude	Altitude	Geography (Abbreviation)	Flowcell No. of Long-read sequencing	Source
S1L	Adult	Leaf	M	Wild	33.6305	107.814	1680	Qinling Mountain (QIN)	1(Nanopore)	This study
S2L	Adult	Leaf	M	Wild	33.6514	107.801	1628
S5L	Adult	Leaf	F	Wild	33.6418	107.799	1677
S9L	Adult	Leaf	M	Wild	33.6639	107.824	1774
W5	Adult	Leaf	F	Wild	33.6713	107.822	1736
S11L	Senior	Leaf	F	Wild	33.6528	107.805	1597
S13L	Adult	Leaf	F	Wild	33.6401	107.801	1530
S14L	Adult	Leaf	F	Wild	33.669	107.823	1713
S17L	Adult	Leaf	M	Wild	33.6286	107.778	1743
S23L	Adult	Leaf	F	Wild	33.651	107.814	1694
S45L	n/a	Leaf	n/a	Wild	33.6707	107.804	1829
S24L	Cub	Leaf	M	Wild	33.651	107.814	1694
WL27	Adult	Leaf	F	Wild	33.6694	107.807	1744
W10	Adult	Leaf	F	Wild	33.6181	107.782	1480
WL15	Adult	Leaf	F	Wild	33.664	107.816	1760
WL20	n/a	Leaf	n/a	Wild	33.6382	107.778	1862
WL17	n/a	Leaf	n/a	Wild	33.6694	107.807	1744
S4	Adult	Leaf	M	Wild	33.6699	107.826	1718
S21	Senior	Leaf	M	Wild	33.6483	107.811	1621
S1S	Adult	Shoot	M	Wild	33.6501	107.8	1542		2(Nanopore)
S2S	Adult	Shoot	M	Wild	33.6524	107.8	1519
S3S	Adult	Shoot	F	Wild	33.6725	107.821	1718
S17S	Adult	Shoot	M	Wild	33.6344	107.786	1590
S20MS	Adult	Shoot	F	Wild	33.6275	107.791	1540
S20ZS	Cub	Shoot	M	Wild	33.6275	107.791	1540
S21S	Senior	Shoot	M	Wild	33.6354	107.775	1765
S30S	n/a	Shoot	n/a	Wild	33.661	107.813	1550
S31S	n/a	Shoot	n/a	Wild	107.8	33.6501	1542
S32S	Adult	Shoot	M	Wild	107.8	33.6501	1542
S42S	n/a	Shoot	n/a	Wild	33.6551	107.801	1576
S43S	n/a	Shoot	n/a	Wild	33.6551	107.802	1550
ZZS	Adult	Shoot	F	Captive	34.0706	108.334	489	Shaanxi Rare Wildlife Rescue and Feeding Research Center (SXC)	3(Nanopore)
ABS	Adult	Shoot	F	Captive	34.0706	108.334	489
QCS	Adult	Shoot	M	Captive	34.0706	108.334	489
LLS	Adult	Shoot	M	Captive	34.0706	108.334	489
YYS	Junior	Shoot	F	Captive	34.0706	108.334	489
AAS	Junior	Shoot	F	Captive	34.0706	108.334	489
ZZL	Adult	Leaf	F	Captive	34.0706	108.334	489		4(Nanopore)
ABL	Adult	Leaf	F	Captive	34.0706	108.334	489
QCL	Adult	Leaf	M	Captive	34.0706	108.334	489
AAL	Junior	Leaf	F	Captive	34.0706	108.334	489
XL	Junior	Leaf	F	Captive	34.0706	108.334	489
QZL	Adult	Leaf	M	Captive	34.0706	108.334	489
WL1	Adult	Leaf	n/a	Wild	32.9526	104.155	2900	Minshan Mountain (MIN)	5(Nanopore)
WL2	Adult	Leaf	n/a	Wild	32.9526	104.155	2950
WL4	Adult	Leaf	n/a	Wild	32.9526	104.155	2906
WL6	Adult	Leaf	n/a	Wild	32.9267	104.14	2606
WL8	Adult	Leaf	n/a	Wild	32.9526	104.151	2890
WL7	Adult	Leaf	n/a	Wild	32.9712	104.11	2780
WL5	Adult	Leaf	n/a	Wild	32.9521	104.076	2837
DDL	Senior	Leaf	M	Captive	39.9477	116.343	56	Beijing Zoo (BEI)	6(Nanopore)
JNL	Senior	Leaf	F	Captive	39.9477	116.343	56
GGL	Senior	Leaf	M	Captive	39.9477	116.343	56
FLL	Adult	Leaf	F	Captive	39.9477	116.343	56
MEL	Adult	Leaf	M	Captive	39.9477	116.343	56
DIL	Junior	Leaf	F	Captive	39.9477	116.343	56
MLL	Junior	Leaf	M	Captive	39.9477	116.343	56
JNS	Senior	Shoot	F	Captive	39.9477	116.343	56		7(Nanopore)
MDS	Adult	Shoot	M	Captive	39.9477	116.343	56
MES	Adult	Shoot	M	Captive	39.9477	116.343	56
XB2	Adult	Leaf	M	Captive	30.7433	104.151	513	Chengdu Research Base of Giant Panda Breeding (CDB)	8(Nanopore, Pacbio)
QF	Adult	Leaf	F	Captive	30.7433	104.151	513
QZ	Senior	Leaf	F	Captive	30.7433	104.151	513
BC18	Adult	Leaf	F	Captive	30.7433	104.151	513
JY	Adult	Leaf	F	Captive	30.7433	104.151	513
FF	Adult	Leaf	M	Captive	30.7433	104.151	513
CL8	Adult	Leaf	M	Captive	30.7433	104.151	513
SX3	Adult	Leaf	M	Captive	30.7433	104.151	513
MAB	Adult	Leaf	F	Captive	30.7433	104.151	513
CL1	Adult	Leaf	F	Captive	30.7433	104.151	513
C80	Adult	Leaf	M	Captive	30.7433	104.151	513
C82	Adult	Leaf	M	Captive	30.7433	104.151	513
C87	Adult	Leaf	F	Captive	30.7433	104.151	513
CL18	n/a	Leaf	n/a	Captive	30.7433	104.151	513
CL11	n/a	Leaf	n/a	Captive	30.7433	104.151	513
C85	n/a	Leaf	n/a	Captive	30.7433	104.151	513
C88	n/a	Leaf	n/a	Captive	30.7433	104.151	513
C91	n/a	Leaf	n/a	Captive	30.7433	104.151	513
C92	n/a	Leaf	n/a	Captive	30.7433	104.151	513
C10	Adult	Shoot	F	Captive	30.7433	104.151	513		9(Nanopore, Pacbio)
C11	Adult	Shoot	F	Captive	30.7433	104.151	513
C12	Adult	Shoot	F	Captive	30.7433	104.151	513
C16	Adult	Shoot	F	Captive	30.7433	104.151	513
C17	Adult	Shoot	F	Captive	30.7433	104.151	513
C20	Adult	Shoot	M	Captive	30.7433	104.151	513
C25	Adult	Shoot	F	Captive	30.7433	104.151	513
C26	Adult	Shoot	F	Captive	30.7433	104.151	513
C27	Adult	Shoot	M	Captive	30.7433	104.151	513
C28	Adult	Shoot	M	Captive	30.7433	104.151	513
C30	Adult	Shoot	M	Captive	30.7433	104.151	513
C32	Adult	Shoot	M	Captive	30.7433	104.151	513
C33	Adult	Shoot	F	Captive	30.7433	104.151	513
C38	Adult	Shoot	F	Captive	30.7433	104.151	513
C39	Adult	Shoot	F	Captive	30.7433	104.151	513
C40	Adult	Shoot	F	Captive	30.7433	104.151	513
C41	Adult	Shoot	M	Captive	30.7433	104.151	513
C43	Adult	Shoot	M	Captive	30.7433	104.151	513
C35	Adult	Shoot	F	Captive	30.7433	104.151	513
C42	Senior	Shoot	F	Captive	30.7433	104.151	513
C44	Adult	Shoot	M	Captive	30.7433	104.151	513
C62	Adult	Shoot	F	Captive	30.7433	104.151	513
C69	Adult	Shoot	F	Captive	30.7433	104.151	513
C29	n/a	Shoot	n/a	Captive	30.7433	104.151	513
C61	n/a	Shoot	n/a	Captive	30.7433	104.151	513
C53	Adult	Shoot	F	Captive	30.7433	104.151	513
C56	Adult	Shoot	M	Captive	30.7433	104.151	513
C59	Adult	Shoot	M	Captive	30.7433	104.151	513
C64	Adult	Shoot	M	Captive	30.7433	104.151	513
C66	Adult	Shoot	F	Captive	30.7433	104.151	513
C67	Senior	Shoot	F	Captive	30.7433	104.151	513
C72	Adult	Shoot	M	Captive	30.7433	104.151	513
