# Supplementary material for: PandaGUT provides new insights into bacterial diversity, function, and resistome landscapes with implications for conservation
Source: Microbiome. 2023 Oct 7;11:221. doi: 10.1186/s40168-023-01657-0 (PMC10559513; doi:10.1186/s40168-023-01657-0)
Supplement: Supplementary file 3 — Additional file 2: Table S1. Samples and corresponding information regarding collection location, captivity status, and sequencing data collected in this study. n/a, not available. Table S2. Assembly and annotation information for 820 metagenome-assembled genomes. TGS, single-molecular sequencing data. NGS, Illumina sequencing data. Table S3. Genome characteristics for the 40 circular metagenome-assembled genomes. Table S4. Annotation information of the CAZyme genes of 40 circular metagenome-assembled genomes. Table S5. COG annotations for all nonredundant microbial genes. [file 40168_2023_1657_MOESM2_ESM.zip › Supplementary_Table_2_bins.xlsx]

## Sheet: Sheet1
MAG ID	Scaffold (#)	N50 (bp)	N75 (bp)	Largest Scaffold (bp)	Total Length (bp)	GC Content (%)	16S rRNA(#)	23S rRNA (#)	5S rRNA (#)	tRNA types (#)	Gene Marker (#)	Completeness (%)	Contamination (%)	MASH (#)	Similarity	Circular geonome (T)	Average Genome Size in Same Genus (M)	Taxonomy (GTDB based)	Assembled From (T)
MAG0001	1	2996269	2996269	2996269	2996269	37.972	6	6	6	23	56	99.89	0.34	0.170926	11.0149	Yes	3.9013	d__Bacteria;p__Proteobacteria;c__Gammaproteobacteria;o__Pseudomonadales;f__Moraxellaceae;g__Acinetobacter;s__	TGS
MAG0002	1	4999423	4999423	4999423	4999423	58.3257	8	8	9	22	56	99.51	0.11	0.00683925	66.6777	Yes	6.2424	d__Bacteria;p__Proteobacteria;c__Gammaproteobacteria;o__Pseudomonadales;f__Pseudomonadaceae;g__Pseudomonas_E;s__Pseudomonas_E fragi_B	TGS
MAG0003	1	4816748	4816748	4816748	4816748	52.9139	6	6	7	23	55	99.62	0.15	0.0588483	46.5532	Yes	5.4132	d__Bacteria;p__Proteobacteria;c__Gammaproteobacteria;o__Enterobacterales;f__Enterobacteriaceae;g__Rahnella;s__	TGS
MAG0004	1	6053030	6053030	6053030	6053030	53.8768	7	7	8	24	55	99.81	1.4	0.0345853	34.6537	Yes	5.2372	d__Bacteria;p__Proteobacteria;c__Gammaproteobacteria;o__Enterobacterales;f__Enterobacteriaceae;g__Serratia_A;s__Serratia_A sp000633355	TGS
MAG0005	1	5233005	5233005	5233005	5233005	50.1383	7	7	8	24	56	100	0.49	0.11197	13.6914	Yes	4.8786	d__Bacteria;p__Proteobacteria;c__Gammaproteobacteria;o__Enterobacterales;f__Enterobacteriaceae;g__Buttiauxella;s__	TGS
MAG0006	1	2744074	2744074	2744074	2744074	37.5809	3	3	3	16	56	98.78	0	0.0126819	63.2789	Yes	3.0176	d__Bacteria;p__Firmicutes;c__Bacilli;o__Lactobacillales;f__Enterococcaceae;g__Enterococcus;s__Enterococcus faecalis	TGS
MAG0007	1	4564896	4564896	4564896	4564896	53.8434	6	6	7	22	56	99.5	0.16	0.0315792	37.6172	Yes	5.2849	d__Bacteria;p__Proteobacteria;c__Gammaproteobacteria;o__Enterobacterales;f__Enterobacteriaceae;g__Ewingella;s__Ewingella americana	TGS
MAG0008	1	2311848	2311848	2311848	2311848	46.9456	8	8	7	23	56	99.18	0.54	0.0329357	61.1387	Yes	2.40302	d__Bacteria;p__Firmicutes;c__Bacilli;o__Lactobacillales;f__Lactobacillaceae;g__Lactobacillus_H;s__Lactobacillus_H mucosae	TGS
MAG0009	1	2059508	2059508	2059508	2059508	38.7111	5	5	6	22	55	99.33	0	0.0166683	58.1885	Yes	2.4087	d__Bacteria;p__Firmicutes;c__Bacilli;o__Lactobacillales;f__Streptococcaceae;g__Lactococcus;s__Lactococcus garvieae	TGS
MAG0010	1	3828074	3828074	3828074	3828074	50.9992	6	6	7	22	56	98.74	0.54	0.0103562	63.2468	Yes	3.9899	d__Bacteria;p__Proteobacteria;c__Gammaproteobacteria;o__Enterobacterales;f__Enterobacteriaceae;g__Morganella;s__	TGS
MAG0011	1	2315111	2315111	2315111	2315111	41.9732	3	3	2	19	34	96.13	0.69	0.0219205	25.5324	Yes	2.0691	d__Bacteria;p__Firmicutes;c__Bacilli;o__Lactobacillales;f__Streptococcaceae;g__Streptococcus;s__Streptococcus criceti	TGS
MAG0012	1	2341653	2341653	2341653	2341653	35.017	5	5	6	23	56	99.05	0.38	0.00993767	53.5401	Yes	2.4087	d__Bacteria;p__Firmicutes;c__Bacilli;o__Lactobacillales;f__Streptococcaceae;g__Lactococcus;s__Lactococcus lactis	TGS
MAG0013	1	2337272	2337272	2337272	2337272	40.9485	5	5	5	22	56	99.3	0	0.0723061	42.0387	Yes	2.4352	d__Bacteria;p__Proteobacteria;c__Gammaproteobacteria;o__Enterobacterales;f__Pasteurellaceae;g__Actinobacillus;s__	TGS
MAG0014	1	2414852	2414852	2414852	2414852	49.2265	5	5	5	21	55	99.02	0	0.0294234	42.5322	Yes	2.5095	d__Bacteria;p__Proteobacteria;c__Gammaproteobacteria;o__Enterobacterales;f__Pasteurellaceae;g__Necropsobacter;s__Necropsobacter rosorum	TGS
MAG0015	1	2301417	2301417	2301417	2301417	39.5942	6	6	6	23	56	99.01	0	0.0171265	57.4883	Yes	3.0176	d__Bacteria;p__Firmicutes;c__Bacilli;o__Lactobacillales;f__Enterococcaceae;g__Enterococcus_G;s__Enterococcus_G italicus	TGS
MAG0016	1	2124487	2124487	2124487	2124487	38.8316	4	4	4	23	56	100	0	0.0231524	62.5523	Yes	1.9194	d__Bacteria;p__Firmicutes_C;c__Negativicutes;o__Veillonellales;f__Veillonellaceae;g__Veillonella;s__Veillonella parvula_A	TGS
MAG0017	1	3416686	3416686	3416686	3416686	51.978	12	12	12	23	54	77.79	1.97	0.0186813	51.828	Yes	3.7003	d__Bacteria;p__Proteobacteria;c__Gammaproteobacteria;o__Enterobacterales;f__Enterobacteriaceae;g__Plesiomonas;s__Plesiomonas shigelloides	TGS
MAG0018	1	3075830	3075830	3075830	3075830	33.7676	7	5	7	23	56	92.15	2.21	0.132399	17.3633	Yes	2.7963	d__Bacteria;p__Firmicutes;c__Bacilli;o__Haloplasmatales;f__Turicibacteraceae;g__Turicibacter;s__	TGS
MAG0019	1	1978834	1978834	1978834	1978834	30.6869	2	2	2	22	53	97.28	1.17	0.263022	6.627	Yes	1.6624	d__Bacteria;p__Campylobacterota;c__Campylobacteria;o__Campylobacterales;f__Helicobacteraceae;g__Helicobacter_A;s__	TGS
MAG0020	1	1843770	1843770	1843770	1843770	32.2815	4	3	3	25	56	93.59	0.62	0.10374	49.481	Yes	1.7312	d__Bacteria;p__Campylobacterota;c__Campylobacteria;o__Campylobacterales;f__Campylobacteraceae;g__Campylobacter_D;s__	TGS
MAG0021	1	2229280	2229280	2229280	2229280	39.9874	6	6	7	20	56	99.21	0.52	0.0659724	53.2103	Yes	2.40302	d__Bacteria;p__Firmicutes;c__Bacilli;o__Lactobacillales;f__Lactobacillaceae;g__Lactobacillus_B;s__	TGS
MAG0022	1	2238993	2238993	2238993	2238993	46.3671	6	6	7	24	56	99.86	0	0.119909	8.2917	Yes	2.4352	d__Bacteria;p__Proteobacteria;c__Gammaproteobacteria;o__Enterobacterales;f__Pasteurellaceae;g__Basfia;s__	TGS
MAG0023	1	6533803	6533803	6533803	6533803	63.541	8	8	9	24	56	98.48	1.18	0.0762985	33.7902	Yes	6.172	d__Bacteria;p__Proteobacteria;c__Gammaproteobacteria;o__Burkholderiales;f__Burkholderiaceae;g__Janthinobacterium;s__	TGS
MAG0024	1	2099190	2099190	2099190	2099190	41.8359	4	4	4	22	54	88.17	0.12	0.0852783	58.3028	Yes	2.0691	d__Bacteria;p__Firmicutes;c__Bacilli;o__Lactobacillales;f__Streptococcaceae;g__Streptococcus;s__	TGS
MAG0025	1	1909005	1909005	1909005	1909005	38.7618	6	6	6	23	56	85.52	0.19	0.0305785	18.8334	Yes	2.0691	d__Bacteria;p__Firmicutes;c__Bacilli;o__Lactobacillales;f__Streptococcaceae;g__Streptococcus;s__Streptococcus pluranimalium	TGS
MAG0026	1	2131713	2131713	2131713	2131713	43.0155	6	6	5	22	55	97.13	0.19	0.0539403	4.481	Yes	2.0691	d__Bacteria;p__Firmicutes;c__Bacilli;o__Lactobacillales;f__Streptococcaceae;g__Streptococcus;s__	TGS
MAG0027	1	2436559	2436559	2436559	2436559	45.9891	6	6	7	23	56	92.95	0.85	0.149777	9.4569	Yes	2.4352	d__Bacteria;p__Proteobacteria;c__Gammaproteobacteria;o__Enterobacterales;f__Pasteurellaceae;g__Basfia;s__	TGS
MAG0028	1	2521482	2521482	2521482	2521482	39.9228	6	6	7	23	56	99.48	0	0.0145592	56.3288	Yes	2.40302	d__Bacteria;p__Firmicutes;c__Bacilli;o__Lactobacillales;f__Lactobacillaceae;g__Lactobacillus_B;s__Lactobacillus_B murinus	TGS
MAG0029	1	2163923	2163923	2163923	2163923	38.8351	4	4	4	23	56	99.4	0.2	0.0298031	59.1047	Yes	1.9194	d__Bacteria;p__Firmicutes_C;c__Negativicutes;o__Veillonellales;f__Veillonellaceae;g__Veillonella;s__Veillonella parvula_A	TGS
MAG0030	1	2232547	2232547	2232547	2232547	46.5267	6	6	7	21	56	99.01	0	0.129604	10.8067	Yes	2.4352	d__Bacteria;p__Proteobacteria;c__Gammaproteobacteria;o__Enterobacterales;f__Pasteurellaceae;g__Basfia;s__	TGS
MAG0031	1	2157400	2157400	2157400	2157400	31.3765	10	10	11	23	55	98.88	0	0.125715	43.377	Yes	2.4695	d__Bacteria;p__Fusobacteriota;c__Fusobacteriia;o__Fusobacteriales;f__Fusobacteriaceae;g__Cetobacterium_A;s__	TGS
MAG0032	1	2934472	2934472	2934472	2934472	28.2729	11	11	11	22	55	98.25	0.97	0.0206797	7.9802	Yes	3.7362	d__Bacteria;p__Firmicutes_A;c__Clostridia;o__Clostridiales;f__Clostridiaceae;g__Clostridium_P;s__Clostridium_P sp001403635	TGS
MAG0033	1	2333852	2333852	2333852	2333852	46.213	6	5	7	22	56	99.54	0	0.132399	7.8212	Yes	2.4352	d__Bacteria;p__Proteobacteria;c__Gammaproteobacteria;o__Enterobacterales;f__Pasteurellaceae;g__Basfia;s__	TGS
MAG0034	1	2576332	2576332	2576332	2576332	48.8845	6	6	7	21	56	97.85	0.56	0.0247621	32.4907	Yes	2.5095	d__Bacteria;p__Proteobacteria;c__Gammaproteobacteria;o__Enterobacterales;f__Pasteurellaceae;g__Necropsobacter;s__Necropsobacter rosorum	TGS
MAG0035	1	1979960	1979960	1979960	1979960	30.6746	1	2	2	21	53	97.39	0.89	0.243761	6.7777	Yes	1.6624	d__Bacteria;p__Campylobacterota;c__Campylobacteria;o__Campylobacterales;f__Helicobacteraceae;g__Helicobacter_A;s__	TGS
MAG0036	1	2601451	2601451	2601451	2601451	28.1127	13	13	9	20	53	60.67	8.68	0.106845	19.3537	Yes	3.5814	d__Bacteria;p__Firmicutes_A;c__Clostridia;o__Clostridiales;f__Clostridiaceae;g__Clostridium;s__	TGS
MAG0037	1	1997287	1997287	1997287	1997287	30.6396	1	2	2	21	53	97.28	1.17	0.263022	6.6118	Yes	1.6624	d__Bacteria;p__Campylobacterota;c__Campylobacteria;o__Campylobacterales;f__Helicobacteraceae;g__Helicobacter_A;s__	TGS
MAG0038	1	2595324	2595324	2595324	2595324	27.8123	9	9	9	22	54	82.13	0	0.159146	37.4463	Yes	4.0848	d__Bacteria;p__Firmicutes_A;c__Clostridia;o__Peptostreptococcales;f__Peptostreptococcaceae;g__Terrisporobacter;s__	TGS
MAG0039	1	2322204	2322204	2322204	2322204	47.0174	6	6	5	23	52	97.84	0	0.129604	6.3131	Yes	2.4352	d__Bacteria;p__Proteobacteria;c__Gammaproteobacteria;o__Enterobacterales;f__Pasteurellaceae;g__Basfia;s__	TGS
MAG0040	1	3078681	3078681	3078681	3078681	34.5823	12	12	14	22	56	69.53	0.99	0.23011	2.0816	Yes	4.4424	d__Bacteria;p__Firmicutes_A;c__Clostridia;o__Lachnospirales;f__Cellulosilyticaceae;g__Cellulosilyticum;s__	TGS
MAG0041	16	119105	66229	319804	1008317	35.094	6	5	2	18	52	68.65	4.88	0.203604	7.7396	No	4.9175	d__Bacteria;p__Firmicutes;c__Bacilli;o__Bacillales;f__Bacillaceae_A;g__;s__	TGS
MAG0042	12	130498	90586	160452	1113397	28.8751	6	5	4	20	49	54.13	8.26	0.174408	25.3339	No	3.5814	d__Bacteria;p__Firmicutes_A;c__Clostridia;o__Clostridiales;f__Clostridiaceae;g__Clostridium;s__	TGS
MAG0043	24	223022	84364	525776	1869183	52.0352	2	1	3	13	54	41.71	3.32	0.0786628	47.1767	No	5.127	d__Bacteria;p__Proteobacteria;c__Gammaproteobacteria;o__Enterobacterales;f__Enterobacteriaceae;g__Escherichia;s__	TGS
MAG0044	77	84335	32906	311689	1426700	34.863	2	1	0	16	37	65.9	1.29	0.197292	20.8234	No	2.2096	d__Bacteria;p__Firmicutes;c__Bacilli;o__Haloplasmatales;f__Turicibacteraceae;g__Turicibacter;s__	TGS
MAG0045	19	49359	26693	97187	637768	34.2954	1	1	2	15	51	52.35	0.36	0.219531	15.9853	No	3.1043	d__Bacteria;p__Firmicutes_A;c__Clostridia;o__Lachnospirales;f__Cellulosilyticaceae;g__Cellulosilyticum;s__	TGS
MAG0046	206	15690	3929	72531	1176622	38.7974	2	2	3	14	29	70.77	0.52	0.0834041	43.447	No	3.805	d__Bacteria;p__Proteobacteria;c__Gammaproteobacteria;o__Pseudomonadales;f__Moraxellaceae;g__Acinetobacter;s__	TGS
MAG0047	5	79031	71248	130555	327410	53.5344	0	0	0	2	12	17.24	0	0.100152	68.0954	No	4.205	d__Bacteria;p__Proteobacteria;c__Gammaproteobacteria;o__Enterobacterales;f__Enterobacteriaceae;g__Morganella;s__Morganella morganii	TGS
MAG0048	77	28745	12822	193444	810784	44.3285	1	1	2	13	47	61.04	2.82	0.130979	38.4763	No	2.1292	d__Bacteria;p__Proteobacteria;c__Gammaproteobacteria;o__Enterobacterales;f__Pasteurellaceae;g__;s__	TGS
MAG0049	34	59182	19002	92988	420120	29.9162	0	0	0	1	36	39.35	0.15	0.174408	27.9663	No	1.8558	d__Bacteria;p__Firmicutes_A;c__Clostridia;o__Tissierellales;f__Helcococcaceae;g__Helcococcus;s__	TGS
MAG0050	197	5602	3298	54553	922280	54.776	0	0	0	10	48	83.61	2.51	0.203604	26.9987	No	2.3536	d__Bacteria;p__Bacteroidota;c__Bacteroidia;o__Bacteroidales;f__Porphyromonadaceae;g__Porphyromonas;s__	TGS
MAG0051	274	14863	5519	112655	2132051	57.7889	0	0	0	12	51	85.99	3.4	0.0603145	46.8807	No	6.2237	d__Bacteria;p__Proteobacteria;c__Gammaproteobacteria;o__Pseudomonadales;f__Pseudomonadaceae;g__Pseudomonas_E;s__Pseudomonas_E fragi_B	TGS
MAG0052	17	50689	22387	72323	436636	40.4483	0	0	0	2	45	19.55	1	0.138572	23.1264	No	2.0764	d__Bacteria;p__Firmicutes;c__Bacilli;o__Lactobacillales;f__Streptococcaceae;g__Streptococcus;s__	TGS
MAG0053	111	14067	6113	126631	901952	40.5189	0	0	0	13	35	81.13	1.62	0.0766828	62.2438	No	2.0002	d__Bacteria;p__Firmicutes_C;c__Negativicutes;o__Veillonellales;f__Veillonellaceae;g__Veillonella;s__	TGS
MAG0054	22	120930	91036	323994	2304921	52.8453	5	2	4	13	55	47.02	2.64	0.10374	17.6273	No	4.8903	d__Bacteria;p__Proteobacteria;c__Gammaproteobacteria;o__Enterobacterales;f__Enterobacteriaceae;g__;s__	TGS
MAG0055	39	127781	58169	292112	2312984	41.129	2	2	0	19	44	96.63	4.51	0.0726524	47.4883	No	2.4352	d__Bacteria;p__Proteobacteria;c__Gammaproteobacteria;o__Enterobacterales;f__Pasteurellaceae;g__Actinobacillus;s__	TGS
MAG0056	240	5542	3698	17080	1035424	46.4243	0	0	1	11	24	74.8	0.32	0.0843302	77.1674	No	2.2054	d__Bacteria;p__Proteobacteria;c__Gammaproteobacteria;o__Enterobacterales;f__Pasteurellaceae;g__Aggregatibacter;s__	TGS
MAG0057	11	82178	67475	172687	626259	35.0253	1	1	0	12	20	35.09	0	0.167688	42.2969	No	4.9613	d__Bacteria;p__Firmicutes_A;c__Clostridia;o__Lachnospirales;f__Lachnospiraceae;g__Anaerosporobacter;s__	TGS
MAG0058	16	153531	99249	271633	1350030	33.6909	0	0	2	7	54	48.71	4.18	0.243761	5.889	No	5.0848	d__Bacteria;p__Firmicutes;c__Bacilli;o__Bacillales;f__Bacillaceae_A;g__;s__	TGS
MAG0059	7	193113	193113	197087	477338	51.3904	0	0	0	9	8	0	0	0.23011	29.2057	No	4.8786	d__Bacteria;p__Proteobacteria;c__Gammaproteobacteria;o__Enterobacterales;f__Enterobacteriaceae;g__Citrobacter_B;s__	TGS
MAG0060	13	235713	151852	322122	2145415	34.6583	3	3	2	15	53	81.41	8.11	0.210897	3.1759	No	4.4424	d__Bacteria;p__Firmicutes_A;c__Clostridia;o__Lachnospirales;f__Cellulosilyticaceae;g__Cellulosilyticum;s__	TGS
MAG0061	23	69597	45327	340291	1101590	53.5553	1	1	1	9	16	49.45	0	0.0857608	79.3754	No	5.1612	d__Bacteria;p__Proteobacteria;c__Gammaproteobacteria;o__Enterobacterales;f__Enterobacteriaceae;g__Escherichia;s__	TGS
MAG0062	10	154590	130227	296269	1314833	28.8634	1	2	1	13	54	52.67	2.59	0.174408	18.8185	No	3.7362	d__Bacteria;p__Firmicutes_A;c__Clostridia;o__Clostridiales;f__Clostridiaceae;g__Clostridium;s__	TGS
MAG0063	17	269240	34308	269240	376298	51.7377	0	0	0	3	17	37.1	0	0.0843302	72.0006	No	5.122	d__Bacteria;p__Proteobacteria;c__Gammaproteobacteria;o__Enterobacterales;f__Enterobacteriaceae;g__Escherichia;s__	TGS
MAG0064	8	210945	154134	390580	1159302	53.5251	1	0	2	11	13	24.14	0	0.0838645	35.3205	No	5.2849	d__Bacteria;p__Proteobacteria;c__Gammaproteobacteria;o__Enterobacterales;f__Enterobacteriaceae;g__Ewingella;s__	TGS
MAG0065	29	125310	65139	146007	696263	53.0924	0	0	0	7	22	70.85	0	0.147707	27.2141	No	4.6133	d__Bacteria;p__Proteobacteria;c__Gammaproteobacteria;o__Enterobacterales;f__Enterobacteriaceae;g__Lelliottia;s__	TGS
MAG0066	25	80431	60873	220302	1405292	38.0306	3	2	4	17	43	52.11	0.66	0.210897	15.1391	No	4.5711	d__Bacteria;p__Firmicutes;c__Bacilli;o__Bacillales_A;f__Planococcaceae;g__Lysinibacillus;s__	TGS
MAG0067	16	211017	165089	507675	2437222	51.469	6	4	6	16	51	68.76	1.13	0.0563082	68.8257	No	3.9899	d__Bacteria;p__Proteobacteria;c__Gammaproteobacteria;o__Enterobacterales;f__Enterobacteriaceae;g__Morganella;s__	TGS
MAG0068	35	38950	16988	86611	472824	40.2577	5	3	6	5	47	29.31	0	0.23011	2.1746	No	6.454	d__Bacteria;p__Firmicutes_I;c__Bacilli_A;o__Paenibacillales;f__Paenibacillaceae;g__Paenibacillus;s__	TGS
MAG0069	50	9247	4903	58246	338010	51.6227	0	0	0	8	53	28.36	0.31	0.219531	19.6042	No	2.2338	d__Bacteria;p__Bacteroidota;c__Bacteroidia;o__Bacteroidales;f__Porphyromonadaceae;g__Porphyromonas;s__	TGS
MAG0070	161	3976	1913	111199	541703	48.5526	2	1	1	6	31	48.03	0.12	0.191731	44.1205	No	2.8892	d__Bacteria;p__Bacteroidota;c__Bacteroidia;o__Bacteroidales;f__Bacteroidaceae;g__Prevotella;s__	TGS
MAG0071	14	174275	57776	368744	1014030	40.4859	0	0	1	8	50	36.43	2.62	0.0887833	16.3911	No	2.0691	d__Bacteria;p__Firmicutes;c__Bacilli;o__Lactobacillales;f__Streptococcaceae;g__Streptococcus;s__	TGS
MAG0072	53	31187	7984	97172	525794	29.4011	2	1	2	7	49	59.57	0.75	0.197292	55.9358	No	3.3537	d__Bacteria;p__Firmicutes_A;c__Clostridia;o__Peptostreptococcales;f__Peptostreptococcaceae;g__Terrisporobacter;s__	TGS
MAG0073	19	174463	93548	305895	1781484	35.0562	4	4	4	20	53	75	4.51	0.210897	18.2045	No	2.7963	d__Bacteria;p__Firmicutes;c__Bacilli;o__Haloplasmatales;f__Turicibacteraceae;g__;s__	TGS
MAG0074	36	48983	17985	143386	666345	41.4017	0	0	0	12	52	45.85	0.02	0.0702918	48.6271	No	1.9194	d__Bacteria;p__Firmicutes_C;c__Negativicutes;o__Veillonellales;f__Veillonellaceae;g__Veillonella;s__Veillonella rodentium	TGS
MAG0075	67	137398	72287	195938	2298245	48.3764	3	2	3	22	50	60.37	1.12	0.0898429	51.7517	No	4.5609	d__Bacteria;p__Proteobacteria;c__Gammaproteobacteria;o__Enterobacterales;f__Enterobacteriaceae;g__Yersinia;s__	TGS
MAG0076	29	34213	17347	116245	538982	35.0162	0	0	1	2	44	20.9	0.73	0.263022	2.1004	No	3.4023	d__Bacteria;p__Firmicutes;c__Bacilli;o__Bacillales;f__Bacillaceae_A;g__;s__	TGS
MAG0077	187	5335	2426	69352	745096	50.3192	0	0	0	5	27	66.16	1.34	0.23011	7.0576	No	3.4024	d__Bacteria;p__Bacteroidota;c__Bacteroidia;o__Bacteroidales;f__Porphyromonadaceae;g__Porphyromonas;s__	TGS
MAG0078	7	100216	89685	153789	724139	27.7375	0	0	0	7	47	39.21	1.34	0.243761	4.8574	No	3.0202	d__Bacteria;p__Firmicutes_A;c__Clostridia;o__Lachnospirales;f__CAG-274;g__;s__	TGS
MAG0079	30	92551	58802	200497	1635770	52.3231	0	1	3	16	46	37.27	1.35	0.138572	19.5958	No	5.0847	d__Bacteria;p__Proteobacteria;c__Gammaproteobacteria;o__Enterobacterales;f__Enterobacteriaceae;g__;s__	TGS
MAG0080	18	30621	15886	68129	346755	40.8357	0	0	0	1	43	18.37	0.85	0.142009	15.8172	No	2.298	d__Bacteria;p__Firmicutes;c__Bacilli;o__Lactobacillales;f__Streptococcaceae;g__;s__	TGS
MAG0081	106	5477	3016	28845	435410	52.8109	0	0	1	7	29	39.94	0.37	0.154223	36.574	No	5.2773	d__Bacteria;p__Proteobacteria;c__Gammaproteobacteria;o__Pseudomonadales;f__Pseudomonadaceae;g__Pseudomonas_E;s__	TGS
MAG0082	11	443107	213686	991559	2692455	36.647	4	4	5	22	38	92.61	1.01	0.0303826	42.1606	No	3.9013	d__Bacteria;p__Proteobacteria;c__Gammaproteobacteria;o__Pseudomonadales;f__Moraxellaceae;g__Acinetobacter;s__	TGS
MAG0083	10	462330	255279	1043681	2479667	46.4929	3	1	7	21	35	98.77	1.21	0.124491	13.9149	No	2.4352	d__Bacteria;p__Proteobacteria;c__Gammaproteobacteria;o__Enterobacterales;f__Pasteurellaceae;g__Basfia;s__	TGS
MAG0084	25	171535	107435	257333	2805895	34.7241	6	7	4	20	56	94.13	3.36	0.124491	37.1202	No	4.9613	d__Bacteria;p__Firmicutes_A;c__Clostridia;o__Lachnospirales;f__Lachnospiraceae;g__Anaerosporobacter;s__	TGS
MAG0085	25	315491	114287	650787	3042633	39.0059	2	5	4	20	56	90.49	0.51	0.23011	2.2754	No	5.0848	d__Bacteria;p__Firmicutes;c__Bacilli;o__Bacillales;f__Bacillaceae_A;g__Bacillus_AD;s__	TGS
MAG0086	8	304319	259567	471616	1788942	32.0873	1	1	0	24	56	93.79	2.05	0.106047	25.6411	No	1.7312	d__Bacteria;p__Campylobacterota;c__Campylobacteria;o__Campylobacterales;f__Campylobacteraceae;g__Campylobacter_D;s__	TGS
MAG0087	12	277015	161138	445026	1891622	41.8937	2	1	1	19	30	78.77	10.3	0.0877506	60.2153	No	1.2121	d__Bacteria;p__Firmicutes;c__Bacilli;o__Lactobacillales;f__Streptococcaceae;g__Streptococcus;s__	TGS
MAG0088	19	156634	77050	254163	1464755	28.5545	9	9	8	17	26	72.39	3.27	0.0981375	47.159	No	3.7362	d__Bacteria;p__Firmicutes_A;c__Clostridia;o__Clostridiales;f__Clostridiaceae;g__Clostridium;s__	TGS
MAG0089	23	30494	24587	70084	553848	29.039	0	0	0	10	20	72.59	0	0.197292	25.9176	No	3.7362	d__Bacteria;p__Firmicutes_A;c__Clostridia;o__Clostridiales;f__Clostridiaceae;g__Clostridium;s__	TGS
MAG0090	23	102505	49046	148425	1210323	29.0131	2	3	2	12	47	54.73	3.53	0.104495	24.4388	No	3.7362	d__Bacteria;p__Firmicutes_A;c__Clostridia;o__Clostridiales;f__Clostridiaceae;g__Clostridium;s__	TGS
MAG0091	200	113582	63734	290444	2924320	50.5836	1	2	3	20	26	72.89	1.09	0.0378117	61.1067	No	5.122	d__Bacteria;p__Proteobacteria;c__Gammaproteobacteria;o__Enterobacterales;f__Enterobacteriaceae;g__Escherichia;s__Escherichia coli	TGS
MAG0092	13	213952	112235	250768	1425894	29.6598	1	1	1	22	52	87.44	5.1	0.136948	18.9586	No	1.7342	d__Bacteria;p__Firmicutes_A;c__Clostridia;o__Tissierellales;f__Helcococcaceae;g__Helcococcus;s__	TGS
MAG0093	8	450284	430542	733056	1979426	30.6946	2	2	2	21	53	97.39	1.24	0.243761	14.6982	No	1.6624	d__Bacteria;p__Campylobacterota;c__Campylobacteria;o__Campylobacterales;f__Helicobacteraceae;g__Helicobacter_A;s__	TGS
MAG0094	12	264451	219403	431645	2089651	38.4556	6	6	3	18	26	75.44	0	0.156619	11.744	No	4.5711	d__Bacteria;p__Firmicutes;c__Bacilli;o__Bacillales_A;f__Planococcaceae;g__Lysinibacillus;s__	TGS
MAG0095	68	53607	21564	154270	1515109	41.4024	0	0	1	15	29	92.89	0.72	0.0304804	74.4983	No	3.3688	d__Bacteria;p__Proteobacteria;c__Gammaproteobacteria;o__Enterobacterales;f__Enterobacteriaceae;g__Moellerella;s__Moellerella wisconsensis	TGS
MAG0096	8	379347	334358	651606	2481914	42.4041	7	4	6	18	27	81.03	0	0.132399	14.162	No	6.454	d__Bacteria;p__Firmicutes_I;c__Bacilli_A;o__Paenibacillales;f__Paenibacillaceae;g__Paenibacillus;s__	TGS
MAG0097	21	252952	117983	354658	2215447	40.3346	3	3	4	17	51	90.62	5.82	0.0208822	41.8915	No	2.0691	d__Bacteria;p__Firmicutes;c__Bacilli;o__Lactobacillales;f__Streptococcaceae;g__Streptococcus;s__Streptococcus caballi	TGS
MAG0098	56	65570	40876	231680	1595988	38.9108	1	1	2	12	26	67.9	1.79	0.0340249	42.0778	No	2.0691	d__Bacteria;p__Firmicutes;c__Bacilli;o__Lactobacillales;f__Streptococcaceae;g__Streptococcus;s__Streptococcus orisratti	TGS
MAG0099	103	10610	7080	62103	887126	41.1074	0	0	0	7	26	67.23	0	0.0448759	85.4471	No	2.0691	d__Bacteria;p__Firmicutes;c__Bacilli;o__Lactobacillales;f__Streptococcaceae;g__Streptococcus;s__Streptococcus ratti	TGS
MAG0100	43	93612	66289	232066	1728627	39.5661	2	1	1	14	30	85.24	1.12	0.0331502	31.4779	No	2.0691	d__Bacteria;p__Firmicutes;c__Bacilli;o__Lactobacillales;f__Streptococcaceae;g__Streptococcus;s__	TGS
MAG0101	34	39851	27756	110855	878327	41.7905	1	1	0	11	28	41.65	3.75	0.0766828	34.7613	No	2.0691	d__Bacteria;p__Firmicutes;c__Bacilli;o__Lactobacillales;f__Streptococcaceae;g__Streptococcus;s__	TGS
MAG0102	12	223615	150758	419531	1842297	42.6266	3	4	4	21	48	96.13	0.6	0.013112	38.1845	No	1.9194	d__Bacteria;p__Firmicutes_C;c__Negativicutes;o__Veillonellales;f__Veillonellaceae;g__Veillonella;s__Veillonella rodentium	TGS
MAG0103	13	195366	141360	538350	2319295	46.9722	4	3	3	18	23	58.62	0	0.0937829	55.2852	No	4.5609	d__Bacteria;p__Proteobacteria;c__Gammaproteobacteria;o__Enterobacterales;f__Enterobacteriaceae;g__Yersinia;s__	TGS
MAG0104	15	37235	30080	82501	284032	35.2073	0	0	0	1	10	32.29	1.02	0.295981	7.4611	No	4.9175	d__Bacteria;p__Firmicutes;c__Bacilli;o__Bacillales_A;f__;g__;s__	TGS
MAG0105	30	74337	39760	186271	1297789	28.6705	5	5	5	15	52	53.82	4.03	0.132399	26.0489	No	3.5814	d__Bacteria;p__Firmicutes_A;c__Clostridia;o__Clostridiales;f__Clostridiaceae;g__Clostridium;s__	TGS
MAG0106	10	69701	53372	109456	643326	69.2262	0	0	0	8	13	39.66	0	0.186761	32.1447	No	4.7332	d__Bacteria;p__Proteobacteria;c__Gammaproteobacteria;o__Burkholderiales;f__Burkholderiaceae;g__;s__	TGS
MAG0107	32	112496	65878	377905	2089614	51.8331	2	1	1	16	40	43.18	3.16	0.0733545	36.1314	No	5.127	d__Bacteria;p__Proteobacteria;c__Gammaproteobacteria;o__Enterobacterales;f__Enterobacteriaceae;g__Escherichia;s__	TGS
MAG0108	12	250658	58210	250658	383654	49.4688	0	0	0	8	8	22.41	0	0.102997	41.5054	No	4.2956	d__Bacteria;p__Proteobacteria;c__Gammaproteobacteria;o__Enterobacterales;f__Enterobacteriaceae;g__Hafnia;s__	TGS
MAG0109	49	70503	43093	221040	652586	34.0188	0	1	1	7	34	35.85	1.01	0.243761	9.7393	No	3.1043	d__Bacteria;p__Firmicutes_A;c__Clostridia;o__Lachnospirales;f__Lachnospiraceae;g__Anaerosporobacter;s__	TGS
MAG0110	12	30354	27743	37955	255860	48.7388	2	2	2	8	18	42.69	1.75	0.133864	32.843	No	2.1292	d__Bacteria;p__Proteobacteria;c__Gammaproteobacteria;o__Enterobacterales;f__Pasteurellaceae;g__;s__	TGS
MAG0111	34	585410	86797	585410	866860	52.4103	0	0	0	22	19	11.18	0.43	0.149777	16.5282	No	6.2237	d__Bacteria;p__Proteobacteria;c__Gammaproteobacteria;o__Pseudomonadales;f__Pseudomonadaceae;g__Pseudomonas_E;s__	TGS
MAG0112	17	114677	36552	260824	530083	38.5006	2	3	1	19	37	22.42	0.3	0.0909306	35.2392	No	2.0764	d__Bacteria;p__Firmicutes;c__Bacilli;o__Lactobacillales;f__Streptococcaceae;g__Streptococcus;s__	TGS
MAG0113	25	119990	38587	148148	709349	49.025	1	1	0	9	22	65.52	0	0.108487	35.3516	No	4.8903	d__Bacteria;p__Proteobacteria;c__Gammaproteobacteria;o__Enterobacterales;f__Enterobacteriaceae;g__Yersinia;s__	TGS
MAG0114	66	286314	44123	291513	864423	32.6507	0	0	0	4	38	49.22	1.92	0.295981	2.3373	No	5.0848	d__Bacteria;p__Firmicutes;c__Bacilli;o__Bacillales;f__Bacillaceae_A;g__;s__	TGS
MAG0115	19	23905	17588	46103	366347	54.3908	0	0	0	3	16	43.53	0	0.132399	89.5457	No	4.984	d__Bacteria;p__Proteobacteria;c__Gammaproteobacteria;o__Enterobacterales;f__Enterobacteriaceae;g__Cedecea;s__Cedecea neteri_A	TGS
MAG0116	18	42341	27183	102573	615813	51.7358	0	0	1	3	11	31.19	0	0.0968463	90.5587	No	5.1612	d__Bacteria;p__Proteobacteria;c__Gammaproteobacteria;o__Enterobacterales;f__Enterobacteriaceae;g__Escherichia;s__	TGS
MAG0117	12	94840	75803	162628	862271	29.0962	1	1	0	15	46	31.73	2.13	0.203604	17.5258	No	3.7362	d__Bacteria;p__Firmicutes_A;c__Clostridia;o__Clostridiales;f__Clostridiaceae;g__Clostridium;s__	TGS
MAG0118	76	43974	2853	77614	405883	38.4096	0	0	0	3	17	31.79	0.12	0.0716227	69.8162	No	3.0176	d__Bacteria;p__Firmicutes;c__Bacilli;o__Lactobacillales;f__Enterococcaceae;g__Enterococcus;s__Enterococcus faecalis	TGS
MAG0119	21	168727	89894	259108	2244240	51.6581	6	5	6	18	30	46.69	2.65	0.0574401	45.1372	No	5.122	d__Bacteria;p__Proteobacteria;c__Gammaproteobacteria;o__Enterobacterales;f__Enterobacteriaceae;g__Escherichia;s__Escherichia coli	TGS
MAG0120	16	186305	78573	248275	1203997	49.4361	1	1	1	9	18	49.6	0	0.0628995	35.771	No	4.7482	d__Bacteria;p__Proteobacteria;c__Gammaproteobacteria;o__Enterobacterales;f__Enterobacteriaceae;g__;s__	TGS
MAG0121	29	55007	43140	162265	910658	54.2888	0	0	1	7	24	58.26	0	0.0867434	77.6398	No	5.6185	d__Bacteria;p__Proteobacteria;c__Gammaproteobacteria;o__Enterobacterales;f__Enterobacteriaceae;g__Escherichia;s__	TGS
MAG0122	38	1108026	147409	1108026	1656138	52.2946	2	2	2	22	29	16.88	2.06	0.124491	12.8736	No	6.2424	d__Bacteria;p__Proteobacteria;c__Gammaproteobacteria;o__Pseudomonadales;f__Pseudomonadaceae;g__Pseudomonas_E;s__	TGS
MAG0123	25	64546	39217	195141	1058772	54.8301	0	0	0	9	24	22.49	0.69	0.0762985	51.6528	No	5.2372	d__Bacteria;p__Proteobacteria;c__Gammaproteobacteria;o__Enterobacterales;f__Enterobacteriaceae;g__Serratia;s__	TGS
MAG0124	36	61142	28523	149555	532013	39.3353	1	1	0	9	48	26.67	0.05	0.102268	34.2522	No	2.0691	d__Bacteria;p__Firmicutes;c__Bacilli;o__Lactobacillales;f__Streptococcaceae;g__Streptococcus;s__	TGS
MAG0125	12	469600	69965	469600	862988	29.5213	0	1	2	10	25	58.8	11.97	0.219531	38.4622	No	3.3537	d__Bacteria;p__Firmicutes_A;c__Clostridia;o__Peptostreptococcales;f__Peptostreptococcaceae;g__Terrisporobacter;s__	TGS
MAG0126	52	87166	55950	153482	1235297	34.4577	2	2	0	12	37	51.08	0.92	0.186761	18.96	No	2.7963	d__Bacteria;p__Firmicutes;c__Bacilli;o__Haloplasmatales;f__Turicibacteraceae;g__;s__	TGS
MAG0127	21	221314	102348	279456	2290940	48.0815	0	0	0	11	27	41.98	2.55	0.0330427	43.4515	No	4.5609	d__Bacteria;p__Proteobacteria;c__Gammaproteobacteria;o__Enterobacterales;f__Enterobacteriaceae;g__Yersinia;s__	TGS
MAG0128	17	231520	231520	231520	268202	33.0214	0	0	0	0	17	21.18	0.5	0.263022	0.6834	No	3.4023	d__Bacteria;p__Firmicutes_I;c__Bacilli_A;o__Paenibacillales;f__Paenibacillaceae;g__Paenibacillus;s__	TGS
MAG0129	44	73104	51866	202591	2591868	70.1784	3	2	2	16	44	48.53	5.81	0.156619	25.2114	No	5.7519	d__Bacteria;p__Proteobacteria;c__Gammaproteobacteria;o__Burkholderiales;f__Burkholderiaceae;g__;s__	TGS
MAG0130	16	48874	16781	115310	378925	29.0965	1	2	1	10	45	16.84	0.23	0.197292	24.7632	No	3.0202	d__Bacteria;p__Firmicutes_A;c__Clostridia;o__Clostridiales;f__Clostridiaceae;g__Clostridium;s__	TGS
MAG0131	31	64858	39301	122906	1237798	52.4105	1	1	1	15	38	29.87	0.68	0.102268	32.8378	No	5.0847	d__Bacteria;p__Proteobacteria;c__Gammaproteobacteria;o__Enterobacterales;f__Enterobacteriaceae;g__Escherichia;s__	TGS
MAG0132	143	19208	2716	86395	638119	39.2546	1	1	0	8	35	51.54	0.76	0.0955937	37.6538	No	2.298	d__Bacteria;p__Firmicutes;c__Bacilli;o__Lactobacillales;f__Streptococcaceae;g__Streptococcus;s__	TGS
MAG0133	263	34018	9134	169423	3135219	57.124	2	3	3	14	38	87.29	5.25	0.0686914	34.674	No	5.2773	d__Bacteria;p__Proteobacteria;c__Gammaproteobacteria;o__Pseudomonadales;f__Pseudomonadaceae;g__Pseudomonas_E;s__	TGS
MAG0134	20	32287	17974	72212	420667	28.1562	3	3	1	6	16	53.45	0	0.142009	49.1187	No	3.7362	d__Bacteria;p__Firmicutes_A;c__Clostridia;o__Clostridiales;f__Clostridiaceae;g__Clostridium;s__	TGS
MAG0135	16	81478	63708	129516	973205	28.7995	0	0	0	9	22	79.31	0	0.174408	17.8758	No	3.7362	d__Bacteria;p__Firmicutes_A;c__Clostridia;o__Clostridiales;f__Clostridiaceae;g__Clostridium;s__	TGS
MAG0136	50	53326	32660	153394	1528726	28.5937	4	4	4	15	32	91.42	1.25	0.0829489	34.2442	No	3.7362	d__Bacteria;p__Firmicutes_A;c__Clostridia;o__Clostridiales;f__Clostridiaceae;g__Clostridium;s__	TGS
MAG0137	15	111375	44064	144769	1019289	27.727	0	0	1	13	23	74.14	0	0.164662	40.1557	No	3.7362	d__Bacteria;p__Firmicutes_A;c__Clostridia;o__Clostridiales;f__Clostridiaceae;g__Clostridium;s__	TGS
MAG0138	25	76148	59316	121360	519275	50.5932	0	0	0	7	20	48.82	0.16	0.104495	37.7834	No	5.122	d__Bacteria;p__Proteobacteria;c__Gammaproteobacteria;o__Enterobacterales;f__Enterobacteriaceae;g__Escherichia;s__	TGS
MAG0139	14	35516	12637	48910	233229	50.874	0	0	0	8	11	27.76	0	0.133864	85.5691	No	3.9899	d__Bacteria;p__Proteobacteria;c__Gammaproteobacteria;o__Enterobacterales;f__Enterobacteriaceae;g__Morganella;s__Morganella morganii_A	TGS
MAG0140	74	93407	29905	177852	1370706	40.3696	0	0	0	5	28	75.02	0.12	0.0284967	53.8147	No	2.0691	d__Bacteria;p__Firmicutes;c__Bacilli;o__Lactobacillales;f__Streptococcaceae;g__Streptococcus;s__Streptococcus caballi	TGS
MAG0141	118	10654	3432	83934	602438	39.2336	0	0	0	6	26	51.18	0.67	0.0549966	65.8682	No	2.0691	d__Bacteria;p__Firmicutes;c__Bacilli;o__Lactobacillales;f__Streptococcaceae;g__Streptococcus;s__Streptococcus orisratti	TGS
MAG0142	33	135117	80929	434920	2938312	38.1771	6	7	9	19	56	98.59	2.82	0.151946	12.2299	No	4.5711	d__Bacteria;p__Firmicutes;c__Bacilli;o__Bacillales_A;f__Planococcaceae;g__Lysinibacillus;s__	TGS
MAG0143	5	639468	550679	702632	2132826	38.6906	3	4	2	21	56	99.4	0.23	0.0229306	64.389	No	1.9194	d__Bacteria;p__Firmicutes_C;c__Negativicutes;o__Veillonellales;f__Veillonellaceae;g__Veillonella;s__Veillonella parvula	TGS
MAG0144	6	537011	407714	677633	2026646	30.6853	1	1	1	21	53	97.22	1.77	0.295981	3.4714	No	1.6624	d__Bacteria;p__Campylobacterota;c__Campylobacteria;o__Campylobacterales;f__Helicobacteraceae;g__Helicobacter_A;s__	TGS
MAG0145	15	1297418	135437	1297418	1775032	48.6846	4	5	6	19	53	75.86	4.8	0.0471738	32.4379	No	2.5095	d__Bacteria;p__Proteobacteria;c__Gammaproteobacteria;o__Enterobacterales;f__Pasteurellaceae;g__Necropsobacter;s__Necropsobacter rosorum	TGS
MAG0146	10	577446	225340	581051	2171142	27.614	6	6	6	18	44	69.13	0	0.156619	35.3237	No	3.3537	d__Bacteria;p__Firmicutes_A;c__Clostridia;o__Peptostreptococcales;f__Peptostreptococcaceae;g__Terrisporobacter;s__	TGS
MAG0147	92	57048	12305	136824	1265566	51.2067	1	2	4	11	36	34.94	0.45	0.0668569	50.0684	No	5.122	d__Bacteria;p__Proteobacteria;c__Gammaproteobacteria;o__Enterobacterales;f__Enterobacteriaceae;g__Escherichia;s__Escherichia marmotae	TGS
MAG0148	148	59144	13284	147464	1805099	51.1674	6	5	7	15	50	47.37	2.3	0.0778587	48.5858	No	5.122	d__Bacteria;p__Proteobacteria;c__Gammaproteobacteria;o__Enterobacterales;f__Enterobacteriaceae;g__Escherichia;s__	TGS
MAG0149	66	119236	43695	256923	2353282	51.4623	0	0	2	17	30	44.25	0.62	0.0683793	43.0633	No	5.1612	d__Bacteria;p__Proteobacteria;c__Gammaproteobacteria;o__Enterobacterales;f__Enterobacteriaceae;g__Escherichia;s__	TGS
MAG0150	14	108338	92372	283589	1567457	34.7288	3	5	3	20	52	65.22	1.84	0.167688	19.9267	No	2.7963	d__Bacteria;p__Firmicutes;c__Bacilli;o__Haloplasmatales;f__Turicibacteraceae;g__Turicibacter;s__	TGS
MAG0151	49	48656	30530	229240	1525422	50.8771	0	0	1	17	41	66.23	0.41	0.057671	55.6754	No	3.9899	d__Bacteria;p__Proteobacteria;c__Gammaproteobacteria;o__Enterobacterales;f__Enterobacteriaceae;g__Morganella;s__	TGS
MAG0152	21	196572	138288	463063	2619050	33.8293	2	3	2	19	55	84.4	3.69	0.203604	5.2422	No	4.4424	d__Bacteria;p__Firmicutes_A;c__Clostridia;o__Lachnospirales;f__Cellulosilyticaceae;g__Cellulosilyticum;s__	TGS
MAG0153	56	164871	95058	456737	5045812	58.1864	1	3	4	23	56	97.4	7.37	0.0233762	23.8419	No	6.2424	d__Bacteria;p__Proteobacteria;c__Gammaproteobacteria;o__Pseudomonadales;f__Pseudomonadaceae;g__Pseudomonas_E;s__Pseudomonas_E fragi_B	TGS
MAG0154	17	180868	41429	252519	824482	28.6799	4	4	3	13	49	51.34	1.13	0.11197	50.9275	No	3.7362	d__Bacteria;p__Firmicutes_A;c__Clostridia;o__Clostridiales;f__Clostridiaceae;g__Clostridium;s__	TGS
MAG0155	8	554640	278734	589027	2140520	46.6144	5	4	6	20	49	86.72	0.85	0.12827	12.9442	No	2.4352	d__Bacteria;p__Proteobacteria;c__Gammaproteobacteria;o__Enterobacterales;f__Pasteurellaceae;g__Basfia;s__	TGS
MAG0156	6	334719	260224	543321	1652402	32.2477	2	2	2	23	55	90.65	1.36	0.105264	24.407	No	1.7312	d__Bacteria;p__Campylobacterota;c__Campylobacteria;o__Campylobacterales;f__Campylobacteraceae;g__Campylobacter_D;s__	TGS
MAG0157	61	55684	25291	221464	1829617	32.4013	0	0	5	22	56	74.96	3.5	0.263022	3.804	No	5.0848	d__Bacteria;p__Firmicutes;c__Bacilli;o__Bacillales;f__Bacillaceae_A;g__Bacillus_BE;s__	TGS
MAG0158	44	49326	35899	82550	1589873	70.1952	0	0	0	10	36	31.08	0.29	0.186761	23.6887	No	4.7332	d__Bacteria;p__Proteobacteria;c__Gammaproteobacteria;o__Burkholderiales;f__Burkholderiaceae;g__;s__	TGS
MAG0159	39	48604	32580	153355	1405964	27.4696	1	1	2	15	54	86.07	1.77	0.203604	20.6825	No	3.7362	d__Bacteria;p__Firmicutes_A;c__Clostridia;o__Clostridiales;f__Clostridiaceae;g__Clostridium;s__	TGS
MAG0160	18	65739	33901	135277	507805	46.7213	1	1	1	9	33	17.76	1.04	0.178173	19.4978	No	2.4352	d__Bacteria;p__Proteobacteria;c__Gammaproteobacteria;o__Enterobacterales;f__Pasteurellaceae;g__Basfia;s__	TGS
MAG0161	31	26755	7819	70146	328775	56.7689	0	0	0	8	41	31.39	0	0.203604	24.3312	No	4.6025	d__Bacteria;p__Proteobacteria;c__Gammaproteobacteria;o__Enterobacterales;f__Aeromonadaceae;g__;s__	TGS
MAG0162	37	51673	18775	144232	654363	30.1328	4	4	8	16	43	32.19	0.96	0.104495	47.8879	No	3.5814	d__Bacteria;p__Firmicutes_A;c__Clostridia;o__Clostridiales;f__Clostridiaceae;g__Clostridium;s__	TGS
MAG0163	26	96349	80149	262668	2044197	53.5497	2	2	2	19	40	45.43	3.09	0.0747985	54.4279	No	5.127	d__Bacteria;p__Proteobacteria;c__Gammaproteobacteria;o__Enterobacterales;f__Enterobacteriaceae;g__Escherichia;s__	TGS
MAG0164	74	67470	25350	128547	1350711	39.0314	2	2	0	14	40	73.65	1.99	0.0903831	23.3073	No	3.0031	d__Bacteria;p__Firmicutes;c__Bacilli;o__Lactobacillales;f__Enterococcaceae;g__;s__	TGS
MAG0165	14	61781	51553	79017	240048	34.7576	0	0	0	1	12	32.38	0.16	0.295981	10.8083	No	3.1043	d__Bacteria;p__Firmicutes_A;c__Clostridia;o__Lachnospirales;f__Cellulosilyticaceae;g__Cellulosilyticum;s__	TGS
MAG0166	126	22329	6752	92827	922407	44.8142	0	0	2	19	35	57.81	2.05	0.0621044	53.4362	No	1.9506	d__Bacteria;p__Firmicutes;c__Bacilli;o__Lactobacillales;f__Lactobacillaceae;g__;s__	TGS
MAG0167	27	51848	25268	170702	707052	44.2672	0	0	0	8	26	38.63	1.44	0.0770708	59.7847	No	4.205	d__Bacteria;p__Proteobacteria;c__Gammaproteobacteria;o__Enterobacterales;f__Enterobacteriaceae;g__Providencia;s__Providencia alcalifaciens_A	TGS
MAG0168	188	25842	1818	93833	697636	40.8414	2	2	4	14	35	42.46	0.69	0.0786628	67.9201	No	2.1292	d__Bacteria;p__Proteobacteria;c__Gammaproteobacteria;o__Enterobacterales;f__Pasteurellaceae;g__Haemophilus_D;s__	TGS
MAG0169	38	275046	23754	275046	515098	28.7143	1	1	2	8	20	41.54	0.35	0.0968463	69.8638	No	4.0848	d__Bacteria;p__Firmicutes_A;c__Clostridia;o__Peptostreptococcales;f__Peptostreptococcaceae;g__GCA-900066495;s__	TGS
MAG0170	42	47902	33712	98168	597049	38.706	0	0	0	3	37	31.48	1.38	0.0920479	24.5494	No	2.0764	d__Bacteria;p__Firmicutes;c__Bacilli;o__Lactobacillales;f__Streptococcaceae;g__;s__	TGS
MAG0171	121	20747	5627	56857	861442	59.7185	0	0	0	15	48	77.1	1.76	0.113823	43.0782	No	4.6626	d__Bacteria;p__Proteobacteria;c__Gammaproteobacteria;o__Enterobacterales;f__Aeromonadaceae;g__;s__	TGS
MAG0172	31	194071	147698	590601	2958454	34.7353	9	10	8	20	39	87.34	1.34	0.210897	6.0309	No	4.4424	d__Bacteria;p__Firmicutes_A;c__Clostridia;o__Lachnospirales;f__Cellulosilyticaceae;g__Cellulosilyticum;s__	TGS
MAG0173	33	22271	11305	82362	348322	50.855	0	0	0	4	16	57.05	0	0.159146	49.9836	No	5.1612	d__Bacteria;p__Proteobacteria;c__Gammaproteobacteria;o__Enterobacterales;f__Enterobacteriaceae;g__Citrobacter;s__	TGS
MAG0174	23	92797	54992	297640	1257335	29.5546	5	4	6	21	53	65.32	0.83	0.0920479	33.2282	No	3.7362	d__Bacteria;p__Firmicutes_A;c__Clostridia;o__Clostridiales;f__Clostridiaceae;g__Clostridium;s__	TGS
MAG0175	33	64851	26920	109792	786663	54.3	0	0	1	7	22	68.06	0	0.133864	45.729	No	4.9673	d__Bacteria;p__Proteobacteria;c__Gammaproteobacteria;o__Enterobacterales;f__Enterobacteriaceae;g__Enterobacter;s__	TGS
MAG0176	30	195663	78538	561307	1905518	40.9864	2	2	0	5	47	58.57	1.62	0.0560862	35.2389	No	3.0176	d__Bacteria;p__Firmicutes;c__Bacilli;o__Lactobacillales;f__Enterococcaceae;g__Enterococcus_D;s__Enterococcus_D sp002850555	TGS
MAG0177	35	62450	30684	130338	813502	56.1096	0	0	0	11	26	19.61	0.31	0.0955937	63.1434	No	5.6185	d__Bacteria;p__Proteobacteria;c__Gammaproteobacteria;o__Enterobacterales;f__Enterobacteriaceae;g__Klebsiella;s__	TGS
MAG0178	26	17797	11537	77396	364726	54.1053	0	0	0	6	19	58.26	0	0.147707	58.5418	No	5.048	d__Bacteria;p__Proteobacteria;c__Gammaproteobacteria;o__Enterobacterales;f__Enterobacteriaceae;g__Kluyvera;s__	TGS
MAG0179	26	29548	21793	76072	533606	55.3796	0	0	1	6	20	53.43	1.72	0.159146	62.8138	No	5.2451	d__Bacteria;p__Proteobacteria;c__Gammaproteobacteria;o__Enterobacterales;f__Enterobacteriaceae;g__Kosakonia;s__	TGS
MAG0180	40	78085	35378	201307	1452655	37.2193	1	1	1	13	38	55.92	6.35	0.0517248	44.9539	No	2.4087	d__Bacteria;p__Firmicutes;c__Bacilli;o__Lactobacillales;f__Streptococcaceae;g__Lactococcus;s__	TGS
MAG0181	189	2367	1527	91710	456741	43.5954	0	0	0	8	50	70.27	1.24	0.0903831	74.0768	No	1.8855	d__Bacteria;p__Firmicutes;c__Bacilli;o__Lactobacillales;f__Lactobacillaceae;g__Leuconostoc;s__	TGS
MAG0182	169	2931	1934	23513	423452	70.7957	0	0	0	0	48	65.82	0.52	0.203604	53.2211	No	3.4631	d__Bacteria;p__Actinobacteriota;c__Actinobacteria;o__Actinomycetales;f__Microbacteriaceae;g__Microbacterium;s__	TGS
MAG0183	49	171806	3273	171806	271340	44.1896	0	0	0	1	18	16.22	0.07	0.295981	7.3096	No	6.454	d__Bacteria;p__Firmicutes_I;c__Bacilli_A;o__Paenibacillales;f__Paenibacillaceae;g__;s__	TGS
MAG0184	4	175480	175480	232273	492616	52.5963	0	0	0	6	9	17.24	0	0.0974869	39.7253	No	3.7003	d__Bacteria;p__Proteobacteria;c__Gammaproteobacteria;o__Enterobacterales;f__Enterobacteriaceae;g__Plesiomonas;s__Plesiomonas shigelloides	TGS
MAG0185	27	107712	81210	242877	1731336	43.5973	0	0	0	10	26	56.22	2.84	0.0424367	51.4984	No	4.3867	d__Bacteria;p__Proteobacteria;c__Gammaproteobacteria;o__Enterobacterales;f__Enterobacteriaceae;g__Providencia;s__Providencia alcalifaciens_A	TGS
MAG0186	27	101048	60501	258457	1725072	37.5847	1	1	2	13	49	76.93	5.24	0.0343598	38.9567	No	2.0691	d__Bacteria;p__Firmicutes;c__Bacilli;o__Lactobacillales;f__Streptococcaceae;g__Streptococcus;s__Streptococcus pasteurianus	TGS
MAG0187	22	100418	77702	248063	967912	33.8888	1	1	0	3	24	44.64	3.31	0.197292	23.8288	No	2.7963	d__Bacteria;p__Firmicutes;c__Bacilli;o__Haloplasmatales;f__Turicibacteraceae;g__Turicibacter;s__	TGS
MAG0188	14	37241	25639	47954	219704	45.0588	1	1	1	9	14	30.78	0	0.108487	64.5277	No	2.1208	d__Bacteria;p__Firmicutes;c__Bacilli;o__Lactobacillales;f__Lactobacillaceae;g__Weissella;s__Weissella confusa	TGS
MAG0189	88	4918	2800	24200	341539	57.5867	0	0	0	4	18	53.98	0	0.182269	44.741	No	4.2818	d__Bacteria;p__Proteobacteria;c__Gammaproteobacteria;o__Enterobacterales;f__Aeromonadaceae;g__;s__	TGS
MAG0190	38	54210	15447	329654	667168	35.072	1	1	1	17	35	23.42	1.08	0.151946	30.9869	No	3.0202	d__Bacteria;p__Firmicutes_A;c__Clostridia;o__Clostridiales;f__Clostridiaceae;g__Clostridium;s__	TGS
MAG0191	32	79691	44436	153407	1555943	53.0467	1	0	0	14	55	34.84	1.43	0.0949813	46.1265	No	5.0847	d__Bacteria;p__Proteobacteria;c__Gammaproteobacteria;o__Enterobacterales;f__Enterobacteriaceae;g__Escherichia;s__	TGS
MAG0192	38	33702	12596	79799	388341	41.2895	1	1	0	9	47	29.12	0.12	0.149777	22.9965	No	2.298	d__Bacteria;p__Firmicutes;c__Bacilli;o__Lactobacillales;f__Streptococcaceae;g__;s__	TGS
MAG0193	49	81267	45904	218858	991242	28.6712	4	4	3	18	31	51.17	0.43	0.0887833	40.8168	No	3.7362	d__Bacteria;p__Firmicutes_A;c__Clostridia;o__Clostridiales;f__Clostridiaceae;g__Clostridium;s__	TGS
MAG0194	6	355929	52951	355929	489802	37.4894	0	0	0	3	13	18.23	0	0.0716227	73.7896	No	3.0176	d__Bacteria;p__Firmicutes;c__Bacilli;o__Lactobacillales;f__Enterococcaceae;g__Enterococcus;s__Enterococcus faecalis	TGS
MAG0195	9	118613	110222	122590	450253	37.6928	2	2	1	12	11	22.41	0	0.0762985	48.4692	No	3.0176	d__Bacteria;p__Firmicutes;c__Bacilli;o__Lactobacillales;f__Enterococcaceae;g__Enterococcus_B;s__Enterococcus_B hirae	TGS
MAG0196	89	4452	2799	10496	317654	38.4141	0	0	1	3	27	64.35	0	0.0770708	98.9725	No	3.0176	d__Bacteria;p__Firmicutes;c__Bacilli;o__Lactobacillales;f__Enterococcaceae;g__Enterococcus_G;s__Enterococcus_G sulfureus	TGS
MAG0197	23	31148	13207	68981	313271	53.7627	0	0	0	4	13	43.42	0	0.126974	66.6602	No	5.048	d__Bacteria;p__Proteobacteria;c__Gammaproteobacteria;o__Enterobacterales;f__Enterobacteriaceae;g__Kluyvera;s__	TGS
MAG0198	15	105879	61064	118755	353148	34.2055	2	1	2	11	14	32.76	0	0.0877506	41.1165	No	2.4087	d__Bacteria;p__Firmicutes;c__Bacilli;o__Lactobacillales;f__Streptococcaceae;g__Lactococcus;s__	TGS
MAG0199	13	242439	64573	305223	756983	42.1768	4	5	5	10	19	37.88	0	0.0637124	43.3321	No	2.1208	d__Bacteria;p__Firmicutes;c__Bacilli;o__Lactobacillales;f__Lactobacillaceae;g__Weissella;s__Weissella confusa	TGS
MAG0200	8	564412	383709	588993	1976162	30.6923	2	2	2	22	53	92.73	0.82	0.263022	15.307	No	1.6624	d__Bacteria;p__Campylobacterota;c__Campylobacteria;o__Campylobacterales;f__Helicobacteraceae;g__Helicobacter_A;s__	TGS
MAG0201	184	80486	4732	153227	1217221	32.9241	2	2	0	18	49	48.85	2.9	0.124491	58.6904	No	1.7312	d__Bacteria;p__Campylobacterota;c__Campylobacteria;o__Campylobacterales;f__Campylobacteraceae;g__Campylobacter_D;s__	TGS
MAG0202	20	252889	114625	498164	2195658	28.9279	10	10	8	19	55	87.68	0.35	0.035505	45.7456	No	3.0435	d__Bacteria;p__Firmicutes_A;c__Clostridia;o__Peptostreptococcales;f__Peptostreptococcaceae;g__GCA-900066495;s__	TGS
MAG0203	47	86617	55680	379209	2364952	51.8077	3	4	4	18	51	79.42	0.72	0.0397669	76.4224	No	3.9899	d__Bacteria;p__Proteobacteria;c__Gammaproteobacteria;o__Enterobacterales;f__Enterobacteriaceae;g__Morganella;s__Morganella morganii	TGS
MAG0204	16	290079	223319	997190	3535805	34.7407	4	6	4	22	56	98.6	3.03	0.118834	35.6192	No	4.9613	d__Bacteria;p__Firmicutes_A;c__Clostridia;o__Lachnospirales;f__Lachnospiraceae;g__Anaerosporobacter;s__	TGS
MAG0205	21	134374	53057	407968	1023752	44.7238	2	2	2	11	51	63.09	2.97	0.0680698	39.2325	No	2.1208	d__Bacteria;p__Firmicutes;c__Bacilli;o__Lactobacillales;f__Lactobacillaceae;g__Weissella;s__	TGS
MAG0206	68	90344	59505	287442	2950642	44.8277	3	7	4	21	53	74.74	2.05	0.23011	4.2833	No	6.454	d__Bacteria;p__Firmicutes_I;c__Bacilli_A;o__Paenibacillales;f__Paenibacillaceae;g__Paenibacillus_B;s__	TGS
MAG0207	167	1314	1156	2347	221038	59.2437	0	0	0	1	28	22.54	0.12	0.156619	79.4981	No	6.4301	d__Bacteria;p__Proteobacteria;c__Alphaproteobacteria;o__Rhizobiales;f__Rhizobiaceae;g__Agrobacterium;s__	TGS
MAG0208	5	813445	543076	948107	2950559	34.9985	8	9	9	24	54	87.18	7.73	0.159146	15.9469	No	2.7963	d__Bacteria;p__Firmicutes;c__Bacilli;o__Haloplasmatales;f__Turicibacteraceae;g__Turicibacter;s__	TGS
MAG0209	42	41905	22289	94685	792703	54.3142	5	3	4	9	39	23.2	0	0.0981375	58.5728	No	5.127	d__Bacteria;p__Proteobacteria;c__Gammaproteobacteria;o__Enterobacterales;f__Enterobacteriaceae;g__Escherichia;s__	TGS
MAG0210	51	61284	30235	145200	1313111	28.5824	1	1	1	14	45	71.12	0.27	0.210897	19.4082	No	3.7362	d__Bacteria;p__Firmicutes_A;c__Clostridia;o__Clostridiales;f__Clostridiaceae;g__Clostridium;s__	TGS
MAG0211	28	150763	109154	324034	2337764	37.4787	3	3	3	17	51	88.51	5.5	0.0150285	44.2685	No	3.0176	d__Bacteria;p__Firmicutes;c__Bacilli;o__Lactobacillales;f__Enterococcaceae;g__Enterococcus_B;s__Enterococcus_B hirae	TGS
MAG0212	9	111066	67632	124238	395608	34.856	1	0	0	12	41	15.75	0.24	0.23011	9.4781	No	4.4424	d__Bacteria;p__Firmicutes_A;c__Clostridia;o__Lachnospirales;f__Cellulosilyticaceae;g__Cellulosilyticum;s__	TGS
MAG0213	147	6926	4038	51126	815148	39.4017	1	2	1	4	51	71.38	0.79	0.04288	86.2994	No	2.4087	d__Bacteria;p__Firmicutes;c__Bacilli;o__Lactobacillales;f__Streptococcaceae;g__Lactococcus;s__Lactococcus garvieae	TGS
MAG0214	25	200790	91954	342314	1472905	45.1593	2	2	2	10	40	63.73	0.31	0.0342477	47.92	No	2.1208	d__Bacteria;p__Firmicutes;c__Bacilli;o__Lactobacillales;f__Lactobacillaceae;g__Weissella;s__Weissella cibaria	TGS
MAG0215	4	642811	194788	642811	956119	44.4408	6	5	6	15	39	24.9	0	0.0674584	51.7921	No	4.3867	d__Bacteria;p__Proteobacteria;c__Gammaproteobacteria;o__Enterobacterales;f__Enterobacteriaceae;g__Morganella;s__	TGS
MAG0216	4	653316	167533	653316	914159	44.9999	2	4	4	17	40	23.45	0.33	0.0702918	36.1253	No	2.1208	d__Bacteria;p__Firmicutes;c__Bacilli;o__Lactobacillales;f__Lactobacillaceae;g__Weissella;s__	TGS
MAG0217	9	314264	228887	787575	1738351	43.3189	2	1	1	16	30	43.52	0.75	0.0417116	44.1497	No	3.0176	d__Bacteria;p__Firmicutes;c__Bacilli;o__Lactobacillales;f__Enterococcaceae;g__Enterococcus_D;s__Enterococcus_D sp002850555	TGS
MAG0218	16	225766	143283	494696	2509427	35.5001	5	5	6	22	55	94.57	6.44	0.0160531	49.3762	No	2.4087	d__Bacteria;p__Firmicutes;c__Bacilli;o__Lactobacillales;f__Streptococcaceae;g__Lactococcus;s__Lactococcus lactis	TGS
MAG0219	14	124416	99953	250127	964134	38.8413	2	0	1	9	46	57.08	0.68	0.0588483	35.8116	No	3.0176	d__Bacteria;p__Firmicutes;c__Bacilli;o__Lactobacillales;f__Enterococcaceae;g__Enterococcus_G;s__	TGS
MAG0220	16	222315	129797	412484	2167267	28.1234	1	1	1	19	54	83.24	2.11	0.0668569	37.5232	No	3.7362	d__Bacteria;p__Firmicutes_A;c__Clostridia;o__Clostridiales;f__Clostridiaceae;g__Clostridium;s__	TGS
MAG0221	22	221609	102221	662679	2569093	37.679	3	1	2	13	54	90.75	5.46	0.0150813	57.5846	No	3.0176	d__Bacteria;p__Firmicutes;c__Bacilli;o__Lactobacillales;f__Enterococcaceae;g__Enterococcus;s__Enterococcus faecalis	TGS
MAG0222	14	197712	156889	535968	1746957	40.2711	3	3	3	14	56	97.63	1.35	0.0143537	48.5512	No	2.0691	d__Bacteria;p__Firmicutes;c__Bacilli;o__Lactobacillales;f__Streptococcaceae;g__Streptococcus;s__Streptococcus sp002300045	TGS
MAG0223	4	63820	60477	84158	235817	28.1477	0	0	0	0	2	10.5	0	0.197292	14.6554	No	3.5814		TGS
MAG0224	12	272042	231610	353197	2422327	50.3837	2	2	3	17	23	43.16	2.53	0.0365754	65.6481	No	5.127	d__Bacteria;p__Proteobacteria;c__Gammaproteobacteria;o__Enterobacterales;f__Enterobacteriaceae;g__Escherichia;s__Escherichia flexneri	TGS
MAG0225	15	204545	116457	507722	2161383	39.729	6	6	4	20	35	76.83	13.67	0.0370638	29.2924	No	2.0764	d__Bacteria;p__Firmicutes;c__Bacilli;o__Lactobacillales;f__Streptococcaceae;g__Streptococcus;s__Streptococcus sp002300045	TGS
MAG0226	33	104152	65595	314608	2360623	27.9868	4	4	3	18	37	64.92	6.75	0.124491	20.6917	No	3.7362	d__Bacteria;p__Firmicutes_A;c__Clostridia;o__Clostridiales;f__Clostridiaceae;g__Clostridium;s__	TGS
MAG0227	7	479691	440567	479862	1850950	50.7213	2	1	2	13	15	37.93	0	0.0451943	65.9454	No	5.122	d__Bacteria;p__Proteobacteria;c__Gammaproteobacteria;o__Enterobacterales;f__Enterobacteriaceae;g__Escherichia;s__	TGS
MAG0228	9	248488	173366	628113	2402730	55.0393	3	3	3	17	18	53.45	0	0.057671	44.6097	No	5.6185	d__Bacteria;p__Proteobacteria;c__Gammaproteobacteria;o__Enterobacterales;f__Enterobacteriaceae;g__Escherichia;s__	TGS
MAG0229	7	542812	239260	833623	2043447	38.4404	2	1	2	14	50	89.09	2	0.0401734	35.9377	No	2.0691	d__Bacteria;p__Firmicutes;c__Bacilli;o__Lactobacillales;f__Streptococcaceae;g__Streptococcus;s__	TGS
MAG0230	2	357195	357195	357195	418212	34.9858	3	3	3	14	8	18.97	0	0.203604	21.738	No	2.7963	d__Bacteria;p__Firmicutes;c__Bacilli;o__Haloplasmatales;f__Turicibacteraceae;g__;s__	TGS
MAG0231	9	93458	68615	159267	722131	30.1337	5	4	4	8	11	21.79	0	0.140258	18.0193	No	3.0202	d__Bacteria;p__Firmicutes_A;c__Clostridia;o__Clostridiales;f__Clostridiaceae;g__Clostridium;s__	TGS
MAG0232	6	85254	70587	103309	402023	49.9775	1	1	2	5	12	26.02	0	0.0872439	38.7674	No	5.0847	d__Bacteria;p__Proteobacteria;c__Gammaproteobacteria;o__Enterobacterales;f__Enterobacteriaceae;g__Escherichia;s__Escherichia flexneri	TGS
MAG0233	13	119332	71139	256523	1199377	39.6902	1	1	1	13	28	44.23	4.24	0.0686914	19.5246	No	2.298	d__Bacteria;p__Firmicutes;c__Bacilli;o__Lactobacillales;f__Streptococcaceae;g__Streptococcus;s__	TGS
MAG0234	17	243254	32647	259795	912842	28.7207	3	3	4	11	52	49.29	0.48	0.11197	46.9123	No	3.7362	d__Bacteria;p__Firmicutes_A;c__Clostridia;o__Clostridiales;f__Clostridiaceae;g__Clostridium;s__	TGS
MAG0235	8	293643	166755	506254	1625568	28.6747	7	5	3	19	23	72.41	0	0.0994698	23.8571	No	3.7362	d__Bacteria;p__Firmicutes_A;c__Clostridia;o__Clostridiales;f__Clostridiaceae;g__Clostridium;s__	TGS
MAG0236	3	108074	108074	171666	348410	48.5744	0	0	0	4	6	13.79	0	0.119909	43.6359	No	5.122		TGS
MAG0237	1	373782	373782	373782	373782	33.0612	1	1	1	7	5	4.17	0	0.191731	14.8223	No	2.7963		TGS
MAG0238	19	153607	104311	316982	2420423	63.6387	2	2	2	19	50	54.84	0.76	0.159146	16.5565	No	3.9517	d__Bacteria;p__Proteobacteria;c__Alphaproteobacteria;o__Rhodobacterales;f__Rhodobacteraceae;g__Paracoccus;s__	TGS
MAG0239	13	311019	116747	472515	1826169	34.0979	5	2	4	23	33	69.52	2.21	0.170926	16.4869	No	2.7963	d__Bacteria;p__Firmicutes;c__Bacilli;o__Haloplasmatales;f__Turicibacteraceae;g__Turicibacter;s__	TGS
MAG0240	3	1267353	603392	1267353	2128317	38.9347	3	3	2	20	55	99.01	0	0.0245258	68.2113	No	1.9194	d__Bacteria;p__Firmicutes_C;c__Negativicutes;o__Veillonellales;f__Veillonellaceae;g__Veillonella;s__Veillonella parvula	TGS
MAG0241	3	1361509	929944	1361509	2389775	27.9104	12	10	9	20	54	90.64	3.59	0.156619	35.7249	No	3.3537	d__Bacteria;p__Firmicutes_A;c__Clostridia;o__Peptostreptococcales;f__Peptostreptococcaceae;g__Terrisporobacter;s__	TGS
MAG0242	9	467885	303453	1160805	3163744	34.6429	10	11	11	20	53	81.91	23.25	0.186761	12.8521	No	2.7963	d__Bacteria;p__Firmicutes;c__Bacilli;o__Haloplasmatales;f__Turicibacteraceae;g__Turicibacter;s__	TGS
MAG0243	10	242307	154289	319043	1909102	28.0449	9	8	7	21	54	90.32	1.7	0.0838645	46.9046	No	3.7362	d__Bacteria;p__Firmicutes_A;c__Clostridia;o__Clostridiales;f__Clostridiaceae;g__Clostridium;s__	TGS
MAG0244	6	292093	201825	543240	1339359	40.4706	6	5	5	22	51	69.85	0.19	0.0189299	48.1673	No	2.0691	d__Bacteria;p__Firmicutes;c__Bacilli;o__Lactobacillales;f__Streptococcaceae;g__Streptococcus;s__Streptococcus sp002300045	TGS
MAG0245	7	263364	225265	498268	1306336	50.8404	3	3	5	16	40	27.56	0.76	0.0455159	80.8019	No	5.127	d__Bacteria;p__Proteobacteria;c__Gammaproteobacteria;o__Enterobacterales;f__Enterobacteriaceae;g__Escherichia;s__Escherichia flexneri	TGS
MAG0246	41	58325	41395	86863	1007099	55.1443	0	0	0	8	29	28.46	0.23	0.23011	5.703	No	4.4081	d__Bacteria;p__Proteobacteria;c__Gammaproteobacteria;o__Burkholderiales;f__Burkholderiaceae;g__Bordetella_A;s__	TGS
MAG0247	74	67999	31813	158999	1344560	34.5907	4	3	3	19	42	56.51	1.84	0.23011	1.4478	No	4.9175	d__Bacteria;p__Firmicutes;c__Bacilli;o__Bacillales_A;f__;g__;s__	TGS
MAG0248	29	134174	108129	240448	2043595	28.1002	1	5	4	19	51	54.63	5	0.138572	27.924	No	3.5814	d__Bacteria;p__Firmicutes_A;c__Clostridia;o__Clostridiales;f__Clostridiaceae;g__Clostridium;s__	TGS
MAG0249	30	176599	104880	310682	3264136	60.1159	4	5	5	19	55	49.13	5.12	0.167688	10.9205	No	4.7332	d__Bacteria;p__Proteobacteria;c__Gammaproteobacteria;o__Burkholderiales;f__Burkholderiaceae;g__;s__	TGS
MAG0250	40	55754	34557	83515	1074225	49.237	2	2	2	16	47	26.23	1.17	0.0931964	41.9891	No	5.127	d__Bacteria;p__Proteobacteria;c__Gammaproteobacteria;o__Enterobacterales;f__Enterobacteriaceae;g__Escherichia;s__	TGS
MAG0251	34	100366	73003	388145	2068712	34.3513	2	1	1	17	50	49.51	4.69	0.117785	16.9322	No	3.5163	d__Bacteria;p__Bacteroidota;c__Bacteroidia;o__Flavobacteriales;f__Flavobacteriaceae;g__Myroides;s__	TGS
MAG0252	51	100700	21572	284442	655248	34.0282	0	0	0	8	17	41.6	0.73	0.263022	2.2065	No	3.1043	d__Bacteria;p__Firmicutes_A;c__Clostridia;o__Lachnospirales;f__Lachnospiraceae;g__Anaerosporobacter;s__	TGS
MAG0253	11	75021	60961	104488	474754	64.7601	0	2	1	6	35	3.99	0	0.219531	13.9392	No	3.3935		TGS
MAG0254	39	55529	28002	119058	1104471	38.6056	3	2	3	10	52	35.86	1.75	0.203604	19.7272	No	3.805	d__Bacteria;p__Proteobacteria;c__Gammaproteobacteria;o__Pseudomonadales;f__Moraxellaceae;g__Acinetobacter;s__	TGS
MAG0255	32	44236	22092	144788	574540	57.5292	0	0	0	6	41	20.59	0.94	0.191731	28.3808	No	5.4211	d__Bacteria;p__Proteobacteria;c__Gammaproteobacteria;o__Burkholderiales;f__Burkholderiaceae;g__Janthinobacterium;s__	TGS
MAG0256	114	65264	36430	182821	2675457	43.6769	1	0	3	11	41	89.44	2.53	0.167688	24.0758	No	6.2429	d__Bacteria;p__Firmicutes_I;c__Bacilli_A;o__Paenibacillales;f__Paenibacillaceae;g__Paenibacillus;s__	TGS
MAG0257	12	357762	357762	357762	471071	38.7555	0	0	0	6	20	32.01	1.72	0.203604	10.8285	No	2.1292	d__Bacteria;p__Proteobacteria;c__Gammaproteobacteria;o__Enterobacterales;f__Pasteurellaceae;g__Basfia;s__	TGS
MAG0258	14	256518	125885	373903	1501815	28.4963	9	8	7	22	54	63.37	0.13	0.167688	42.5614	No	4.0848	d__Bacteria;p__Firmicutes_A;c__Clostridia;o__Peptostreptococcales;f__Peptostreptococcaceae;g__Terrisporobacter;s__	TGS
MAG0259	49	68389	46929	103115	1433873	58.7964	1	1	1	14	42	20.66	0.52	0.0955937	21.7908	No	6.2237	d__Bacteria;p__Proteobacteria;c__Gammaproteobacteria;o__Pseudomonadales;f__Pseudomonadaceae;g__Pseudomonas_E;s__	TGS
MAG0260	33	98985	72397	181896	2194173	36.8192	6	4	6	18	53	64.97	8.65	0.119909	23.5823	No	5.1399	d__Bacteria;p__Bacteroidota;c__Bacteroidia;o__Sphingobacteriales;f__Sphingobacteriaceae;g__Sphingobacterium;s__	TGS
MAG0261	19	285652	163972	493607	2314934	36.4626	1	2	3	20	42	75.15	2.15	0.174408	14.1311	No	3.20905	d__Bacteria;p__Bacteroidota;c__Bacteroidia;o__Flavobacteriales;f__Weeksellaceae;g__;s__	TGS
MAG0262	55	47756	25234	127804	1257968	65.9102	0	0	0	13	18	9.38	0.11	0.159146	34.7136	No	4.5261	d__Bacteria;p__Proteobacteria;c__Gammaproteobacteria;o__Pseudomonadales;f__Pseudomonadaceae;g__;s__	TGS
MAG0263	15	186054	147416	186054	364875	60.1792	0	0	0	4	11	39.66	0	0.243761	19.7687	No	5.0534	d__Bacteria;p__Proteobacteria;c__Gammaproteobacteria;o__Burkholderiales;f__Burkholderiaceae;g__;s__	TGS
MAG0264	31	113595	68423	214474	2012805	39.6708	3	2	4	16	48	55.97	9.02	0.191731	15.032	No	3.9013	d__Bacteria;p__Proteobacteria;c__Gammaproteobacteria;o__Pseudomonadales;f__Moraxellaceae;g__Acinetobacter;s__	TGS
MAG0265	32	31936	10930	55862	406682	31.8084	0	1	1	8	35	41.37	0	0.105264	47.8546	No	3.3753	d__Bacteria;p__Bacteroidota;c__Bacteroidia;o__Flavobacteriales;f__Weeksellaceae;g__Algoriella;s__Algoriella xinjiangensis	TGS
MAG0266	11	66150	34229	73858	223438	34.1616	1	1	1	5	17	8.55	0	0.243761	12.0696	No	4.4424	d__Bacteria;p__Firmicutes_A;c__Clostridia;o__Lachnospirales;f__Cellulosilyticaceae;g__Cellulosilyticum;s__	TGS
MAG0267	75	79617	46125	242107	2016689	34.1193	2	2	2	14	41	56.3	0.54	0.0680698	23.7569	No	4.4109	d__Bacteria;p__Bacteroidota;c__Bacteroidia;o__Flavobacteriales;f__Weeksellaceae;g__Chryseobacterium;s__Chryseobacterium sp001297705	TGS
MAG0268	14	129387	106090	162726	856369	28.7506	0	0	0	6	45	31.59	1.23	0.164662	20.8825	No	3.7362	d__Bacteria;p__Firmicutes_A;c__Clostridia;o__Clostridiales;f__Clostridiaceae;g__Clostridium;s__	TGS
MAG0269	23	100806	63232	140889	367926	50.9969	0	0	0	7	13	41.69	0	0.0994698	64.0107	No	5.122	d__Bacteria;p__Proteobacteria;c__Gammaproteobacteria;o__Enterobacterales;f__Enterobacteriaceae;g__Escherichia;s__Escherichia coli	TGS
MAG0270	26	168571	133275	754818	3328253	33.3729	2	2	2	17	49	70.62	10.41	0.149777	19.1976	No	3.7425	d__Bacteria;p__Bacteroidota;c__Bacteroidia;o__Flavobacteriales;f__Flavobacteriaceae;g__Flavobacterium;s__	TGS
MAG0271	25	81063	54458	295782	1168520	63.1046	0	0	0	9	20	57.78	0	0.138572	33.1895	No	6.172	d__Bacteria;p__Proteobacteria;c__Gammaproteobacteria;o__Burkholderiales;f__Burkholderiaceae;g__Janthinobacterium;s__	TGS
MAG0272	105	43721	20456	95475	1462995	56.9463	0	2	2	9	48	47.93	1.05	0.197292	20.9021	No	3.623	d__Bacteria;p__Proteobacteria;c__Gammaproteobacteria;o__Burkholderiales;f__Burkholderiaceae;g__Lampropedia;s__	TGS
MAG0273	38	473421	120353	473421	769312	43.8994	1	1	1	6	20	47.56	1.15	0.0515304	73.8928	No	1.8855	d__Bacteria;p__Firmicutes;c__Bacilli;o__Lactobacillales;f__Lactobacillaceae;g__Leuconostoc;s__Leuconostoc lactis_A	TGS
MAG0274	6	202458	202458	202458	267571	35.342	0	0	0	0	5	9.09	0	0.263022	10.2754	No	4.5711		TGS
MAG0275	94	87054	48077	193875	1371280	36.4003	3	3	2	12	30	56.29	2.18	0.100846	38.4031	No	3.9401	d__Bacteria;p__Bacteroidota;c__Bacteroidia;o__Flavobacteriales;f__Flavobacteriaceae;g__Myroides;s__	TGS
MAG0276	22	156585	103048	328357	1843719	43.7902	2	1	2	8	51	56.86	0.32	0.170926	18.0787	No	6.454	d__Bacteria;p__Firmicutes_I;c__Bacilli_A;o__Paenibacillales;f__Paenibacillaceae;g__Paenibacillus;s__	TGS
MAG0277	76	215731	68752	1052361	2139577	38.9379	2	1	3	18	45	51.2	1	0.145727	15.4334	No	5.2338	d__Bacteria;p__Bacteroidota;c__Bacteroidia;o__Sphingobacteriales;f__Sphingobacteriaceae;g__Pedobacter;s__	TGS
MAG0278	25	94062	72807	143740	1846024	58.8067	1	1	2	15	56	34.98	0.8	0.0807479	24.6838	No	6.2424	d__Bacteria;p__Proteobacteria;c__Gammaproteobacteria;o__Pseudomonadales;f__Pseudomonadaceae;g__Pseudomonas_E;s__	TGS
MAG0279	22	193189	157432	542287	3383982	36.9635	6	1	5	18	55	70.79	4.52	0.104495	28.1035	No	5.1445	d__Bacteria;p__Bacteroidota;c__Bacteroidia;o__Sphingobacteriales;f__Sphingobacteriaceae;g__Sphingobacterium;s__	TGS
MAG0280	72	69783	41323	217620	1520273	66.45	1	1	0	9	31	18.64	0.53	0.115759	35.6493	No	4.5202	d__Bacteria;p__Proteobacteria;c__Gammaproteobacteria;o__Xanthomonadales;f__Xanthomonadaceae;g__Stenotrophomonas;s__	TGS
MAG0281	56	65416	26860	208238	761232	41.8712	1	1	2	11	19	35.83	1.72	0.117785	28.4832	No	2.0691	d__Bacteria;p__Firmicutes;c__Bacilli;o__Lactobacillales;f__Streptococcaceae;g__Streptococcus;s__	TGS
MAG0282	92	26167	8513	287525	1141523	34.4674	3	2	4	22	43	76.82	2.09	0.156619	37.5283	No	2.7963	d__Bacteria;p__Firmicutes;c__Bacilli;o__Haloplasmatales;f__Turicibacteraceae;g__Turicibacter;s__	TGS
MAG0283	142	45469	23726	164191	1670533	48.0143	3	3	6	17	32	54.72	2.19	0.11197	45.5543	No	4.5609	d__Bacteria;p__Proteobacteria;c__Gammaproteobacteria;o__Enterobacterales;f__Enterobacteriaceae;g__Yersinia;s__	TGS
MAG0284	28	127329	76091	223019	2174851	61.1067	2	4	4	14	51	40.06	3.92	0.147707	13.596	No	5.7519	d__Bacteria;p__Proteobacteria;c__Gammaproteobacteria;o__Burkholderiales;f__Burkholderiaceae;g__;s__	TGS
MAG0285	32	77213	47266	112501	1238603	28.9152	5	4	5	23	54	46.1	5.45	0.159146	27.7415	No	3.0202	d__Bacteria;p__Firmicutes_A;c__Clostridia;o__Clostridiales;f__Clostridiaceae;g__Clostridium;s__	TGS
MAG0286	47	42291	23248	66457	822188	51.2534	1	0	1	14	44	19.42	0.35	0.145727	21.039	No	5.0847	d__Bacteria;p__Proteobacteria;c__Gammaproteobacteria;o__Enterobacterales;f__Enterobacteriaceae;g__;s__	TGS
MAG0287	46	58529	44560	157357	1460584	34.9721	2	2	1	12	40	46.79	5.87	0.191731	8.8769	No	3.209	d__Bacteria;p__Bacteroidota;c__Bacteroidia;o__Flavobacteriales;f__Flavobacteriaceae;g__;s__	TGS
MAG0288	45	48319	35482	91215	1205768	68.2794	1	2	1	8	45	25.74	1.54	0.106845	25.9669	No	3.3575	d__Bacteria;p__Actinobacteriota;c__Actinobacteria;o__Actinomycetales;f__Cellulomonadaceae;g__Oerskovia;s__	TGS
MAG0289	50	51861	33100	89349	1141224	54.6028	0	0	0	14	41	19.09	2.16	0.118834	18.4823	No	5.2773	d__Bacteria;p__Proteobacteria;c__Gammaproteobacteria;o__Pseudomonadales;f__Pseudomonadaceae;g__Pseudomonas_E;s__	TGS
MAG0290	38	74431	46923	216234	1775494	36.8972	3	2	3	8	51	52.89	1.77	0.11478	30.7095	No	5.0299	d__Bacteria;p__Bacteroidota;c__Bacteroidia;o__Sphingobacteriales;f__Sphingobacteriaceae;g__Sphingobacterium;s__	TGS
MAG0291	97	23881	6417	88902	740970	38.3599	2	1	2	10	15	37.06	0.66	0.23011	28.5945	No	3.9013	d__Bacteria;p__Proteobacteria;c__Gammaproteobacteria;o__Pseudomonadales;f__Moraxellaceae;g__Acinetobacter;s__	TGS
MAG0292	28	152962	93256	242256	2563822	31.7704	4	5	4	19	54	81.76	4.25	0.0463343	30.6271	No	3.3753	d__Bacteria;p__Bacteroidota;c__Bacteroidia;o__Flavobacteriales;f__Weeksellaceae;g__Algoriella;s__Algoriella xinjiangensis	TGS
MAG0293	28	269097	269097	269209	688175	34.8703	0	1	1	0	20	16.75	0	0.0857608	36.0196	No	2.9052	d__Bacteria;p__Firmicutes;c__Bacilli;o__Lactobacillales;f__Carnobacteriaceae;g__Carnobacterium;s__Carnobacterium maltaromaticum	TGS
MAG0294	122	4580	2584	18779	410499	29.0834	0	0	0	2	23	67.76	0.2	0.203604	62.4667	No	3.7362	d__Bacteria;p__Firmicutes_A;c__Clostridia;o__Clostridiales;f__Clostridiaceae;g__Clostridium;s__	TGS
MAG0295	22	138549	77294	230364	1070857	50.9014	1	1	1	12	21	50.45	1.72	0.0665597	68.6218	No	5.122	d__Bacteria;p__Proteobacteria;c__Gammaproteobacteria;o__Enterobacterales;f__Enterobacteriaceae;g__Escherichia;s__Escherichia coli	TGS
MAG0296	134	47154	29917	180242	1515921	57.0361	2	2	2	16	23	50.53	0.43	0.191731	23.0654	No	3.623	d__Bacteria;p__Proteobacteria;c__Gammaproteobacteria;o__Burkholderiales;f__Burkholderiaceae;g__Lampropedia;s__	TGS
MAG0297	4	98966	87095	167110	384943	39.066	6	4	4	11	8	17.54	0	0.210897	17.8351	No	4.5711	d__Bacteria;p__Firmicutes;c__Bacilli;o__Bacillales_A;f__Planococcaceae;g__Lysinibacillus;s__	TGS
MAG0298	6	305108	305108	305108	317406	43.3098	0	0	0	5	6	4.17	0	0.219531	17.3916	No	6.454		TGS
MAG0299	21	78381	43359	141008	986624	64.8825	0	0	0	9	16	48.61	0	0.159146	20.1468	No	4.7238	d__Bacteria;p__Proteobacteria;c__Gammaproteobacteria;o__Burkholderiales;f__Burkholderiaceae;g__;s__	TGS
MAG0300	60	123076	61528	313031	2472490	36.8808	6	5	7	18	35	85.06	2.38	0.0436329	40.8485	No	5.1445	d__Bacteria;p__Bacteroidota;c__Bacteroidia;o__Sphingobacteriales;f__Sphingobacteriaceae;g__Sphingobacterium;s__Sphingobacterium sp000747525	TGS
MAG0301	17	177133	72760	404618	1470228	40.2597	2	2	2	10	45	38.2	1.9	0.0639874	30.8606	No	2.0691	d__Bacteria;p__Firmicutes;c__Bacilli;o__Lactobacillales;f__Streptococcaceae;g__Streptococcus;s__	TGS
MAG0302	64	43471	28640	103728	1680283	34.5322	0	1	1	13	48	74.56	0.86	0.145727	37.6744	No	4.9613	d__Bacteria;p__Firmicutes_A;c__Clostridia;o__Lachnospirales;f__Lachnospiraceae;g__Anaerosporobacter;s__	TGS
MAG0303	101	10860	6530	35422	826299	34.1835	0	0	0	6	47	87.25	2.01	0.23011	23.8676	No	4.4424	d__Bacteria;p__Firmicutes_A;c__Clostridia;o__Lachnospirales;f__Cellulosilyticaceae;g__Cellulosilyticum;s__	TGS
MAG0304	84	96520	4519	223801	542180	38.6645	1	2	2	15	39	42.7	0.83	0.0994698	48.8412	No	2.0691	d__Bacteria;p__Firmicutes;c__Bacilli;o__Lactobacillales;f__Streptococcaceae;g__Streptococcus;s__	TGS
MAG0305	26	62455	30406	151088	698555	32.6753	0	0	0	1	51	24.23	0.14	0.243761	1.3522	No	5.0848	d__Bacteria;p__Firmicutes;c__Bacilli;o__Bacillales;f__Bacillaceae_A;g__;s__	TGS
MAG0306	10	535588	420436	803897	3149617	34.8026	5	3	5	21	51	80.27	4.44	0.0375603	45.3117	No	2.9052	d__Bacteria;p__Firmicutes;c__Bacilli;o__Lactobacillales;f__Carnobacteriaceae;g__Carnobacterium;s__Carnobacterium maltaromaticum	TGS
MAG0307	25	185919	128623	306506	3165949	33.8937	6	6	7	16	53	85.84	0	0.0480354	20.7688	No	4.4109	d__Bacteria;p__Bacteroidota;c__Bacteroidia;o__Flavobacteriales;f__Weeksellaceae;g__Chryseobacterium;s__Chryseobacterium sp001297705	TGS
MAG0308	7	140066	140066	220756	461644	38.414	0	0	1	3	32	16.48	0	0.263022	10.8597	No	4.5711	d__Bacteria;p__Firmicutes;c__Bacilli;o__Bacillales_A;f__Planococcaceae;g__Lysinibacillus;s__	TGS
MAG0309	188	2861	1961	24295	493793	63.394	0	0	0	8	43	42.11	0.17	0.147707	67.26	No	4.7238	d__Bacteria;p__Proteobacteria;c__Gammaproteobacteria;o__Burkholderiales;f__Burkholderiaceae;g__Comamonas;s__	TGS
MAG0310	59	105267	65007	191041	4110356	48.1534	6	6	9	20	55	93.39	6.88	0.0737105	50.3254	No	4.5609	d__Bacteria;p__Proteobacteria;c__Gammaproteobacteria;o__Enterobacterales;f__Enterobacteriaceae;g__Yersinia;s__	TGS
MAG0311	214	19121	5177	88621	1465979	59.3064	1	1	1	12	46	53.28	1.8	0.0645437	48.4738	No	6.2424	d__Bacteria;p__Proteobacteria;c__Gammaproteobacteria;o__Pseudomonadales;f__Pseudomonadaceae;g__Pseudomonas_E;s__Pseudomonas_E fragi_B	TGS
MAG0312	105	35337	25265	85781	1470630	32.6315	1	0	1	14	45	53.26	5.52	0.149777	14.7433	No	3.5163	d__Bacteria;p__Bacteroidota;c__Bacteroidia;o__Flavobacteriales;f__Flavobacteriaceae;g__Myroides;s__	TGS
MAG0313	21	151735	105198	222739	1434121	34.3266	2	2	2	16	48	47.43	2.39	0.178173	19.6227	No	2.7963	d__Bacteria;p__Firmicutes;c__Bacilli;o__Haloplasmatales;f__Turicibacteraceae;g__;s__	TGS
MAG0314	70	169576	36231	361182	2335551	44.3008	1	1	2	18	44	68.83	0.91	0.174408	40.1397	No	6.454	d__Bacteria;p__Firmicutes_I;c__Bacilli_A;o__Paenibacillales;f__Paenibacillaceae;g__Paenibacillus;s__	TGS
MAG0315	22	393893	186064	472841	3183298	33.9938	1	2	3	19	41	81.38	1.68	0.243761	3.1171	No	4.4424	d__Bacteria;p__Firmicutes_A;c__Clostridia;o__Lachnospirales;f__Cellulosilyticaceae;g__Cellulosilyticum;s__	TGS
MAG0316	170	45521	16901	148031	1960834	58.5075	4	5	5	12	40	62.45	1.42	0.0433296	41.5761	No	6.2424	d__Bacteria;p__Proteobacteria;c__Gammaproteobacteria;o__Pseudomonadales;f__Pseudomonadaceae;g__Pseudomonas_E;s__Pseudomonas_E fragi_B	TGS
MAG0317	38	70652	52746	231398	2154509	37.7743	3	2	3	16	51	70.67	3.66	0.197292	14.0946	No	3.9013	d__Bacteria;p__Proteobacteria;c__Gammaproteobacteria;o__Pseudomonadales;f__Moraxellaceae;g__Acinetobacter;s__	TGS
MAG0318	182	7988	3842	67339	1055081	42.9209	0	0	0	3	52	83.98	0.39	0.149777	63.1386	No	6.454	d__Bacteria;p__Firmicutes_I;c__Bacilli_A;o__Paenibacillales;f__Paenibacillaceae;g__Paenibacillus;s__	TGS
MAG0319	12	347328	151928	914418	2817939	40.8729	3	2	3	14	40	56.51	0.63	0.113823	11.9321	No	5.2338	d__Bacteria;p__Bacteroidota;c__Bacteroidia;o__Sphingobacteriales;f__Sphingobacteriaceae;g__Pedobacter;s__	TGS
MAG0320	24	131095	56538	308921	1796946	33.9482	2	1	0	21	48	19.98	0.26	0.124491	49.3874	No	1.7312		TGS
MAG0321	3	1465751	1465751	1465751	1828918	30.5782	2	2	2	21	53	49.25	0.88	0.23011	9.2022	No	1.6624	d__Bacteria;p__Campylobacterota;c__Campylobacteria;o__Campylobacterales;f__Helicobacteraceae;g__Helicobacter_A;s__	TGS
MAG0322	19	215774	148599	436553	2804728	39.3836	5	5	5	19	55	95.63	3.81	0.203604	10.1564	No	5.1445	d__Bacteria;p__Bacteroidota;c__Bacteroidia;o__Sphingobacteriales;f__Sphingobacteriaceae;g__Sphingobacterium;s__	TGS
MAG0323	113	14154	8720	65357	1245172	32.3746	0	0	0	18	32	75.9	1.27	0.106845	68.3565	No	1.7312	d__Bacteria;p__Campylobacterota;c__Campylobacteria;o__Campylobacterales;f__Campylobacteraceae;g__Campylobacter_D;s__	TGS
MAG0324	29	168855	93259	418726	2929820	36.5295	8	5	5	22	55	94.13	1.06	0.23011	8.4671	No	3.7425	d__Bacteria;p__Bacteroidota;c__Bacteroidia;o__Flavobacteriales;f__Flavobacteriaceae;g__;s__	TGS
MAG0325	25	112493	71894	282796	2220748	28.0902	8	9	9	20	51	65.03	6.34	0.14383	24.0034	No	3.7362	d__Bacteria;p__Firmicutes_A;c__Clostridia;o__Clostridiales;f__Clostridiaceae;g__Clostridium;s__	TGS
MAG0326	21	214084	99683	438249	2323743	38.3576	1	2	1	18	55	89.17	1.32	0.151946	11.5607	No	4.5711	d__Bacteria;p__Firmicutes;c__Bacilli;o__Bacillales_A;f__Planococcaceae;g__Lysinibacillus;s__	TGS
MAG0327	31	147510	94459	248620	2696741	29.9225	6	7	5	20	50	81.93	5.89	0.203604	28.5808	No	3.7425	d__Bacteria;p__Bacteroidota;c__Bacteroidia;o__Flavobacteriales;f__Flavobacteriaceae;g__Flavobacterium_A;s__	TGS
MAG0328	4	1511425	1511425	1511425	1881559	43.6376	4	4	4	23	56	75.38	22.31	0.0588483	40.6294	No	2.0691	d__Bacteria;p__Firmicutes;c__Bacilli;o__Lactobacillales;f__Lactobacillaceae;g__Leuconostoc;s__	TGS
MAG0329	11	94400	66781	238116	973527	34.3512	3	3	3	14	42	41.61	0	0.219531	12.2892	No	4.4424	d__Bacteria;p__Firmicutes_A;c__Clostridia;o__Lachnospirales;f__Cellulosilyticaceae;g__Cellulosilyticum;s__	TGS
MAG0330	45	94091	58676	230715	3333956	56.955	1	1	1	21	51	69.81	1.35	0.186761	11.7417	No	3.623	d__Bacteria;p__Proteobacteria;c__Gammaproteobacteria;o__Burkholderiales;f__Burkholderiaceae;g__Lampropedia;s__	TGS
MAG0331	37	77224	41480	265064	1334015	28.745	2	4	4	21	30	40.58	2.55	0.174408	15.4948	No	3.5814	d__Bacteria;p__Firmicutes_A;c__Clostridia;o__Clostridiales;f__Clostridiaceae;g__Clostridium;s__	TGS
MAG0332	20	149631	83666	244650	1271039	53.2158	0	0	0	11	19	45.4	0	0.0680698	39.2391	No	5.127	d__Bacteria;p__Proteobacteria;c__Gammaproteobacteria;o__Enterobacterales;f__Enterobacteriaceae;g__Escherichia;s__	TGS
MAG0333	28	64695	43232	172487	880521	44.0221	3	2	2	21	39	43.28	3.07	0.0505746	55.1933	No	1.9506	d__Bacteria;p__Firmicutes;c__Bacilli;o__Lactobacillales;f__Lactobacillaceae;g__Leuconostoc;s__Leuconostoc lactis_A	TGS
MAG0334	11	52798	33464	90360	231178	29.4371	3	2	1	13	14	25.73	0	0.219531	38.3947	No	4.0848	d__Bacteria;p__Firmicutes_A;c__Clostridia;o__Peptostreptococcales;f__Peptostreptococcaceae;g__Terrisporobacter;s__	TGS
MAG0335	20	74836	48317	264245	893345	59.2749	0	0	0	9	18	50.86	0	0.0762985	44.2195	No	6.2237	d__Bacteria;p__Proteobacteria;c__Gammaproteobacteria;o__Pseudomonadales;f__Pseudomonadaceae;g__Pseudomonas_E;s__Pseudomonas_E lundensis	TGS
MAG0336	19	121400	75114	572029	1299669	37.5731	1	1	2	12	30	16.78	0.01	0.243761	3.7922	No	5.0848	d__Bacteria;p__Firmicutes;c__Bacilli;o__Bacillales;f__Bacillaceae_A;g__Bacillus_AD;s__	TGS
MAG0337	62	60807	31009	144562	1429580	34.0998	0	0	0	11	48	76.53	2.73	0.210897	8.4523	No	4.4424	d__Bacteria;p__Firmicutes_A;c__Clostridia;o__Lachnospirales;f__Cellulosilyticaceae;g__Cellulosilyticum;s__	TGS
MAG0338	35	98179	77831	194735	1797451	27.9998	2	1	3	17	46	67.98	8.35	0.174408	20.3804	No	3.7362	d__Bacteria;p__Firmicutes_A;c__Clostridia;o__Clostridiales;f__Clostridiaceae;g__Clostridium;s__	TGS
MAG0339	12	147702	98847	165138	575412	37.5724	0	1	0	7	16	18.78	0.25	0.0613264	39.3959	No	3.0176	d__Bacteria;p__Firmicutes;c__Bacilli;o__Lactobacillales;f__Enterococcaceae;g__Enterococcus_B;s__Enterococcus_B hirae	TGS
MAG0340	9	157841	104527	341976	717611	32.0565	0	0	0	16	35	45.61	8.77	0.243761	7.503	No	1.6624	d__Bacteria;p__Campylobacterota;c__Campylobacteria;o__Campylobacterales;f__Helicobacteraceae;g__Helicobacter_A;s__	TGS
MAG0341	18	154372	117193	304015	1920305	57.8809	4	4	5	16	27	31.21	2.23	0.0567566	31.9006	No	6.2424	d__Bacteria;p__Proteobacteria;c__Gammaproteobacteria;o__Pseudomonadales;f__Pseudomonadaceae;g__Pseudomonas_E;s__Pseudomonas_E lundensis	TGS
MAG0342	24	106687	67118	310340	1679436	38.8428	0	1	1	11	36	68.32	0.02	0.0537328	65.6138	No	1.9194	d__Bacteria;p__Firmicutes_C;c__Negativicutes;o__Veillonellales;f__Veillonellaceae;g__Veillonella;s__	TGS
MAG0343	8	137991	137991	140465	356662	32.4273	1	1	0	13	34	16.02	2.01	0.174408	35.1363	No	1.7391	d__Bacteria;p__Campylobacterota;c__Campylobacteria;o__Campylobacterales;f__Campylobacteraceae;g__Campylobacter_D;s__	TGS
MAG0344	11	45780	32689	163688	373025	30.7253	0	0	0	1	20	13.16	0.04	0.210897	12.9337	No	3.0202	d__Bacteria;p__Firmicutes_A;c__Clostridia;o__Clostridiales;f__Clostridiaceae;g__Clostridium;s__	TGS
MAG0345	14	76196	54112	94318	282819	52.8398	0	0	0	7	7	25.86	0	0.125715	37.46	No	5.0847	d__Bacteria;p__Proteobacteria;c__Gammaproteobacteria;o__Enterobacterales;f__Enterobacteriaceae;g__Klebsiella;s__	TGS
MAG0346	26	85281	33257	139871	427429	37.2247	0	0	0	14	25	23.69	1.57	0.12101	16.4687	No	2.298	d__Bacteria;p__Firmicutes;c__Bacilli;o__Lactobacillales;f__Lactobacillaceae;g__Leuconostoc;s__	TGS
MAG0347	10	169953	129197	265772	1506083	32.3247	3	3	3	23	51	74.72	1.31	0.104495	53.4529	No	1.7312	d__Bacteria;p__Campylobacterota;c__Campylobacteria;o__Campylobacterales;f__Campylobacteraceae;g__Campylobacter_D;s__	TGS
MAG0348	13	88435	43170	138269	466005	28.2488	0	1	1	6	20	28.57	0.81	0.124491	47.3276	No	3.7362	d__Bacteria;p__Firmicutes_A;c__Clostridia;o__Clostridiales;f__Clostridiaceae;g__Clostridium;s__	TGS
MAG0349	11	143860	105722	402420	1317837	28.6591	4	4	4	14	24	59.17	0	0.0834041	27.9009	No	3.7362	d__Bacteria;p__Firmicutes_A;c__Clostridia;o__Clostridiales;f__Clostridiaceae;g__Clostridium;s__	TGS
MAG0350	6	457826	199255	531602	1473999	30.7361	0	1	1	8	26	74.85	1.88	0.243761	27.3469	No	1.6624	d__Bacteria;p__Campylobacterota;c__Campylobacteria;o__Campylobacterales;f__Helicobacteraceae;g__Helicobacter_A;s__	TGS
MAG0351	1	399581	399581	399581	399581	58.2883	0	0	0	4	5	4.17	0	0.125715	45.9501	No	6.2424		TGS
MAG0352	6	378195	266115	748774	1692118	40.5833	4	5	3	20	56	99.56	0.56	0.00892796	51.3933	No	2.0691	d__Bacteria;p__Firmicutes;c__Bacilli;o__Lactobacillales;f__Streptococcaceae;g__Streptococcus;s__Streptococcus sp002300045	TGS
MAG0353	25	208124	152716	341243	2343103	34.4105	5	4	2	19	54	90.72	8.23	0.186761	18.732	No	2.7963	d__Bacteria;p__Firmicutes;c__Bacilli;o__Haloplasmatales;f__Turicibacteraceae;g__Turicibacter;s__	TGS
MAG0354	192	1460	1187	4996	293929	58.1348	0	0	1	6	41	27.85	0.07	0.138572	88.602	No	6.2424	d__Bacteria;p__Proteobacteria;c__Gammaproteobacteria;o__Pseudomonadales;f__Pseudomonadaceae;g__Pseudomonas_E;s__	TGS
MAG0355	12	263390	175868	505060	2013378	33.6997	0	0	2	11	27	73.73	4.43	0.186761	27.7407	No	1.6624	d__Bacteria;p__Campylobacterota;c__Campylobacteria;o__Campylobacterales;f__Helicobacteraceae;g__Helicobacter_A;s__	TGS
MAG0356	12	222618	188787	538420	2255333	36.9755	5	4	4	17	50	80.97	0	0.0171265	61.3707	No	3.0176	d__Bacteria;p__Firmicutes;c__Bacilli;o__Lactobacillales;f__Enterococcaceae;g__Enterococcus_B;s__Enterococcus_B hirae	TGS
MAG0357	35	99295	56905	183254	1373124	28.7653	11	8	11	21	44	60.19	3.63	0.105264	36.4515	No	3.7362	d__Bacteria;p__Firmicutes_A;c__Clostridia;o__Clostridiales;f__Clostridiaceae;g__Clostridium;s__	TGS
MAG0358	46	110545	58839	255800	1744725	27.6966	2	3	5	9	55	93.9	1.34	0.164662	35.3991	No	3.3537	d__Bacteria;p__Firmicutes_A;c__Clostridia;o__Peptostreptococcales;f__Peptostreptococcaceae;g__Terrisporobacter;s__	TGS
MAG0359	8	665011	287226	1054651	2673272	39.2448	10	10	10	21	39	90.98	0.18	0.23011	2.8265	No	5.0848	d__Bacteria;p__Firmicutes;c__Bacilli;o__Bacillales;f__Bacillaceae_A;g__Bacillus_AD;s__	TGS
MAG0360	31	107306	79400	257171	2232016	34.4661	0	0	0	15	41	76.3	2.68	0.295981	1.2374	No	4.4424	d__Bacteria;p__Firmicutes_A;c__Clostridia;o__Lachnospirales;f__Cellulosilyticaceae;g__Cellulosilyticum;s__	TGS
MAG0361	17	106599	57252	684189	1687353	44.6721	3	1	4	21	40	71.64	0.61	0.0170687	48.9087	No	2.1208	d__Bacteria;p__Firmicutes;c__Bacilli;o__Lactobacillales;f__Lactobacillaceae;g__Weissella;s__Weissella confusa	TGS
MAG0362	31	185403	110650	499661	4244448	52.1235	9	9	10	24	55	86.98	4.08	0.0224927	67.4783	No	5.127	d__Bacteria;p__Proteobacteria;c__Gammaproteobacteria;o__Enterobacterales;f__Enterobacteriaceae;g__Escherichia;s__Escherichia flexneri	TGS
MAG0363	4	82698	72501	117416	291568	31.5844	7	6	5	15	36	16.11	0	0.132399	43.0569	No	3.7362	d__Bacteria;p__Firmicutes_A;c__Clostridia;o__Clostridiales;f__Clostridiaceae;g__Clostridium;s__	TGS
MAG0364	5	1218604	294910	1218604	2340148	39.9532	4	4	4	21	44	97.05	0	0.0147665	58.1623	No	2.40302	d__Bacteria;p__Firmicutes;c__Bacilli;o__Lactobacillales;f__Lactobacillaceae;g__Lactobacillus_B;s__Lactobacillus_B murinus	TGS
MAG0365	21	154562	71496	211315	1800933	28.4128	4	4	2	19	51	60.31	3.98	0.12214	14.8186	No	3.5814	d__Bacteria;p__Firmicutes_A;c__Clostridia;o__Clostridiales;f__Clostridiaceae;g__Clostridium;s__	TGS
MAG0366	30	67651	33661	86174	239879	61.0895	0	0	0	8	42	6.88	0.03	0.191731	44.2427	No	4.7332	d__Bacteria;p__Proteobacteria;c__Gammaproteobacteria;o__Burkholderiales;f__Burkholderiaceae;g__Comamonas;s__	TGS
MAG0367	39	129431	64806	197692	2179213	53.4613	1	1	1	14	33	40.28	0.68	0.0893096	45.4843	No	5.127	d__Bacteria;p__Proteobacteria;c__Gammaproteobacteria;o__Enterobacterales;f__Enterobacteriaceae;g__Escherichia;s__	TGS
MAG0368	139	41944	13479	151129	1553041	39.0712	2	2	2	19	30	69.31	3.32	0.0762985	34.662	No	3.0031	d__Bacteria;p__Firmicutes;c__Bacilli;o__Lactobacillales;f__Enterococcaceae;g__Enterococcus_D;s__	TGS
MAG0369	52	79071	38709	193172	2363919	34.0791	1	1	1	21	37	91.91	4.36	0.219531	7.373	No	3.1043	d__Bacteria;p__Firmicutes_A;c__Clostridia;o__Lachnospirales;f__Cellulosilyticaceae;g__Cellulosilyticum;s__	TGS
MAG0370	37	62510	47134	155910	1576938	41.2574	4	4	5	16	37	50.95	3.61	0.0903831	39.2986	No	3.805	d__Bacteria;p__Proteobacteria;c__Gammaproteobacteria;o__Pseudomonadales;f__Moraxellaceae;g__Acinetobacter;s__	TGS
MAG0371	16	42791	22940	167338	338954	45.5071	0	0	0	4	15	45.77	0	0.151946	37.3514	No	4.205	d__Bacteria;p__Proteobacteria;c__Gammaproteobacteria;o__Enterobacterales;f__Enterobacteriaceae;g__Morganella;s__	TGS
MAG0372	70	78523	41521	138462	961834	28.0675	4	4	3	10	51	67.37	0	0.191731	42.2507	No	4.0848	d__Bacteria;p__Firmicutes_A;c__Clostridia;o__Peptostreptococcales;f__Peptostreptococcaceae;g__Terrisporobacter;s__	TGS
MAG0373	37	52206	26381	68837	306569	40.0412	1	0	0	7	39	15.9	0.51	0.161822	37.2027	No	5.1399	d__Bacteria;p__Bacteroidota;c__Bacteroidia;o__Sphingobacteriales;f__Sphingobacteriaceae;g__Sphingobacterium;s__	TGS
MAG0374	169	13995	2964	50382	813997	38.3241	2	2	2	21	29	69.84	0.12	0.0463343	64.9286	No	2.0764	d__Bacteria;p__Firmicutes;c__Bacilli;o__Lactobacillales;f__Streptococcaceae;g__Streptococcus;s__	TGS
MAG0375	41	97342	50849	195702	1087341	35.1506	0	0	1	10	48	30.87	1.57	0.191731	15.3027	No	3.20905	d__Bacteria;p__Bacteroidota;c__Bacteroidia;o__Flavobacteriales;f__Weeksellaceae;g__Chryseobacterium_A;s__	TGS
MAG0376	29	106381	77351	191674	2290901	40.6111	2	3	3	17	50	64.34	15.23	0.0887833	29.0366	No	3.9013	d__Bacteria;p__Proteobacteria;c__Gammaproteobacteria;o__Pseudomonadales;f__Moraxellaceae;g__Acinetobacter;s__	TGS
MAG0377	8	241853	47002	241853	386797	34.521	1	1	0	9	15	16.97	1.34	0.203604	30.4992	No	4.9613	d__Bacteria;p__Firmicutes_A;c__Clostridia;o__Lachnospirales;f__Lachnospiraceae;g__Anaerosporobacter;s__	TGS
MAG0378	150	2244	1575	48587	338216	39.5913	0	0	0	7	39	38.37	0	0.243761	13.2129	No	5.0848	d__Bacteria;p__Firmicutes;c__Bacilli;o__Bacillales;f__Bacillaceae_A;g__Bacillus_AD;s__	TGS
MAG0379	20	95592	60884	305108	1522221	34.4464	1	1	0	13	31	62.35	2.01	0.263022	8.2512	No	4.4424	d__Bacteria;p__Firmicutes_A;c__Clostridia;o__Lachnospirales;f__Cellulosilyticaceae;g__Cellulosilyticum;s__	TGS
MAG0380	18	230933	163718	415799	2359885	35.8803	3	3	3	20	55	66.58	6.55	0.178173	11.5603	No	4.4109	d__Bacteria;p__Bacteroidota;c__Bacteroidia;o__Flavobacteriales;f__Weeksellaceae;g__UBA7623;s__	TGS
MAG0381	17	159040	84571	535098	1376408	52.7958	0	0	2	10	20	51.21	0	0.0515304	50.7694	No	5.1612	d__Bacteria;p__Proteobacteria;c__Gammaproteobacteria;o__Enterobacterales;f__Enterobacteriaceae;g__Citrobacter;s__	TGS
MAG0382	8	384423	152084	417143	1374243	28.9426	0	1	0	16	40	43.8	2.87	0.102268	16.8147	No	3.7362	d__Bacteria;p__Firmicutes_A;c__Clostridia;o__Clostridiales;f__Clostridiaceae;g__Clostridium_P;s__	TGS
MAG0383	26	145198	125714	269336	1224882	40.6471	1	1	1	16	34	52.5	1.5	0.0782587	43.596	No	3.0176	d__Bacteria;p__Firmicutes;c__Bacilli;o__Lactobacillales;f__Enterococcaceae;g__Enterococcus_D;s__	TGS
MAG0384	24	27957	23505	49020	204189	51.0571	0	0	0	1	16	4.1	0	0.130979	52.5165	No	5.122	d__Bacteria;p__Proteobacteria;c__Gammaproteobacteria;o__Enterobacterales;f__Enterobacteriaceae;g__Escherichia;s__	TGS
MAG0385	34	122749	46561	243683	1791879	54.9931	0	0	1	14	26	77.79	2.63	0.0816138	64.9777	No	5.6185	d__Bacteria;p__Proteobacteria;c__Gammaproteobacteria;o__Enterobacterales;f__Enterobacteriaceae;g__;s__	TGS
MAG0386	16	114889	40589	218461	738189	53.2957	0	0	1	5	13	29.31	0	0.210897	31.6382	No	5.048	d__Bacteria;p__Proteobacteria;c__Gammaproteobacteria;o__Enterobacterales;f__Enterobacteriaceae;g__Kluyvera;s__	TGS
MAG0387	22	25896	15456	125134	429734	55.4627	0	0	0	5	14	40.67	0	0.111073	72.6805	No	4.5858	d__Bacteria;p__Proteobacteria;c__Gammaproteobacteria;o__Enterobacterales;f__Enterobacteriaceae;g__Leclercia;s__	TGS
MAG0388	59	126123	81666	300375	1438736	50.9047	3	3	2	18	32	64.94	0.54	0.0579033	67.1423	No	3.9899	d__Bacteria;p__Proteobacteria;c__Gammaproteobacteria;o__Enterobacterales;f__Enterobacteriaceae;g__Morganella;s__Morganella morganii	TGS
MAG0389	7	180583	123383	208503	883089	52.2377	2	0	1	7	15	34.87	0	0.0593303	48.5858	No	3.7003	d__Bacteria;p__Proteobacteria;c__Gammaproteobacteria;o__Enterobacterales;f__Enterobacteriaceae;g__Plesiomonas;s__Plesiomonas shigelloides	TGS
MAG0390	112	11463	5870	59987	856549	39.162	0	0	2	9	25	78.17	0	0.0747985	78.4212	No	4.0177	d__Bacteria;p__Proteobacteria;c__Gammaproteobacteria;o__Enterobacterales;f__Enterobacteriaceae;g__Proteus;s__Proteus sp003144505	TGS
MAG0391	115	11055	6214	54275	1002812	43.0552	0	0	2	10	27	80.39	0	0.0790711	82.1903	No	4.3867	d__Bacteria;p__Proteobacteria;c__Gammaproteobacteria;o__Enterobacterales;f__Enterobacteriaceae;g__Providencia;s__Providencia alcalifaciens_A	TGS
MAG0392	17	50251	28331	121371	501430	59.313	0	0	0	7	14	32.92	0	0.108487	63.1187	No	5.2372	d__Bacteria;p__Proteobacteria;c__Gammaproteobacteria;o__Enterobacterales;f__Enterobacteriaceae;g__Serratia;s__Serratia ureilytica	TGS
MAG0393	33	51325	30292	126010	807126	39.7807	2	1	1	7	41	51.5	0.01	0.0535266	41.6699	No	2.0691	d__Bacteria;p__Firmicutes;c__Bacilli;o__Lactobacillales;f__Streptococcaceae;g__Streptococcus;s__Streptococcus sp002300045	TGS
MAG0394	33	106145	61801	222875	1671385	29.3288	6	3	4	15	52	59.99	2.48	0.12827	20.0419	No	3.0202	d__Bacteria;p__Firmicutes_A;c__Clostridia;o__Clostridiales;f__Clostridiaceae;g__Clostridium;s__	TGS
MAG0395	36	67017	41523	146212	1402575	53.0057	0	0	0	9	49	49.54	2.98	0.112887	33.029	No	5.0847	d__Bacteria;p__Proteobacteria;c__Gammaproteobacteria;o__Enterobacterales;f__Enterobacteriaceae;g__Escherichia;s__	TGS
MAG0396	37	42207	31350	81736	976359	40.6583	3	3	3	11	36	34.13	0.55	0.115759	36.2634	No	5.2773	d__Bacteria;p__Proteobacteria;c__Gammaproteobacteria;o__Pseudomonadales;f__Moraxellaceae;g__Acinetobacter;s__	TGS
MAG0397	99	83579	42753	125069	862440	39.4897	1	1	1	11	34	50.03	1.54	0.118834	37.3349	No	5.0299	d__Bacteria;p__Bacteroidota;c__Bacteroidia;o__Sphingobacteriales;f__Sphingobacteriaceae;g__Sphingobacterium;s__	TGS
MAG0398	3	862465	408907	862465	1339491	34.9828	4	4	2	21	45	47.99	2.68	0.151946	32.9963	No	4.9613	d__Bacteria;p__Firmicutes_A;c__Clostridia;o__Lachnospirales;f__Lachnospiraceae;g__Anaerosporobacter;s__	TGS
MAG0399	10	196858	129731	231506	1094335	27.8725	1	1	2	13	22	67.24	0	0.0848014	41.8337	No	3.7362	d__Bacteria;p__Firmicutes_A;c__Clostridia;o__Clostridiales;f__Clostridiaceae;g__Clostridium;s__	TGS
MAG0400	7	319170	319170	407505	933562	28.0386	1	1	0	17	25	66.38	0	0.0762985	18.1308	No	3.7362	d__Bacteria;p__Firmicutes_A;c__Clostridia;o__Clostridiales;f__Clostridiaceae;g__Clostridium_P;s__	TGS
MAG0401	41	33623	17024	116115	636411	28.3092	1	1	0	8	22	56.83	0	0.203604	51.83	No	3.7362	d__Bacteria;p__Firmicutes_A;c__Clostridia;o__Clostridiales;f__Clostridiaceae;g__Clostridium;s__	TGS
MAG0402	48	285846	109580	384896	2523490	28.3035	9	9	6	24	34	78.85	3.34	0.0369409	55.2156	No	3.7362	d__Bacteria;p__Firmicutes_A;c__Clostridia;o__Clostridiales;f__Clostridiaceae;g__Clostridium_P;s__Clostridium_P perfringens	TGS
MAG0403	55	58456	34321	117601	1641535	28.8961	4	4	4	20	45	88.31	3.87	0.0829489	33.1481	No	3.7362	d__Bacteria;p__Firmicutes_A;c__Clostridia;o__Clostridiales;f__Clostridiaceae;g__Clostridium;s__	TGS
MAG0404	5	492716	452843	823209	2187541	27.5997	7	8	10	20	26	57.79	3.71	0.0216393	67.7319	No	3.7362	d__Bacteria;p__Firmicutes_A;c__Clostridia;o__Clostridiales;f__Clostridiaceae;g__Clostridium_P;s__Clostridium_P ventriculi	TGS
MAG0405	8	74776	70125	177307	529209	31.2995	1	0	1	8	11	21.55	0	0.0857608	39.8427	No	3.2977	d__Bacteria;p__Bacteroidota;c__Bacteroidia;o__Flavobacteriales;f__Weeksellaceae;g__Empedobacter;s__	TGS
MAG0406	16	44236	36354	93710	330660	38.0959	0	0	0	1	13	31.19	0	0.0949813	57.1551	No	3.0176	d__Bacteria;p__Firmicutes;c__Bacilli;o__Lactobacillales;f__Enterococcaceae;g__Enterococcus;s__Enterococcus faecalis	TGS
MAG0407	15	168107	151747	393556	1119765	50.5211	2	2	2	11	19	51.23	0	0.0593303	74.4312	No	3.9899	d__Bacteria;p__Proteobacteria;c__Gammaproteobacteria;o__Enterobacterales;f__Enterobacteriaceae;g__Morganella;s__Morganella morganii	TGS
MAG0408	10	310826	216300	1085172	3145008	52.1934	6	6	6	23	34	95.86	1.13	0.0175939	56.9356	No	3.7003	d__Bacteria;p__Proteobacteria;c__Gammaproteobacteria;o__Enterobacterales;f__Enterobacteriaceae;g__Plesiomonas;s__Plesiomonas shigelloides	TGS
MAG0409	39	275077	192808	487786	2911130	42.2973	2	2	2	17	31	60.36	2.08	0.0177122	42.5742	No	4.3867	d__Bacteria;p__Proteobacteria;c__Gammaproteobacteria;o__Enterobacterales;f__Enterobacteriaceae;g__Providencia;s__Providencia alcalifaciens	TGS
MAG0410	27	78584	43398	244061	1693531	38.4806	5	2	3	21	49	41.6	1.09	0.0533217	42.9001	No	2.4087	d__Bacteria;p__Firmicutes;c__Bacilli;o__Lactobacillales;f__Streptococcaceae;g__Lactococcus;s__	TGS
MAG0411	32	219829	118049	554826	4371470	58.6563	2	3	2	20	48	58.15	0.68	0.0316813	31.1955	No	6.2424	d__Bacteria;p__Proteobacteria;c__Gammaproteobacteria;o__Pseudomonadales;f__Pseudomonadaceae;g__Pseudomonas_E;s__Pseudomonas_E fragi_B	TGS
MAG0412	19	171804	99573	222083	1796263	40.7374	1	1	2	14	49	35.66	0.63	0.0807479	37.2018	No	5.1445	d__Bacteria;p__Bacteroidota;c__Bacteroidia;o__Sphingobacteriales;f__Sphingobacteriaceae;g__Sphingobacterium;s__	TGS
MAG0413	22	225868	177685	308402	1999694	30.6606	1	1	1	21	53	61.3	1.27	0.243761	17.2308	No	1.6624	d__Bacteria;p__Campylobacterota;c__Campylobacteria;o__Campylobacterales;f__Helicobacteraceae;g__Helicobacter_A;s__	TGS
MAG0414	96	38340	14826	278956	1566026	37.5146	4	2	3	17	43	72.08	0.27	0.0344723	57.7677	No	3.9013	d__Bacteria;p__Proteobacteria;c__Gammaproteobacteria;o__Pseudomonadales;f__Moraxellaceae;g__Acinetobacter;s__	TGS
MAG0415	14	115516	21458	115516	213317	44.424	1	0	0	5	27	4.65	0	0.161822	31.7129	No	5.0847	d__Bacteria;p__Proteobacteria;c__Gammaproteobacteria;o__Enterobacterales;f__Enterobacteriaceae;g__Escherichia;s__	TGS
MAG0416	55	17079	5008	74092	374658	51.0233	1	1	3	9	28	9.93	0	0.0962153	87.4704	No	5.122	d__Bacteria;p__Proteobacteria;c__Gammaproteobacteria;o__Enterobacterales;f__Enterobacteriaceae;g__Escherichia;s__Escherichia coli_D	TGS
MAG0417	24	156454	119742	563834	1720363	51.0348	3	3	3	15	47	38.79	0.37	0.056983	57.6822	No	3.9899	d__Bacteria;p__Proteobacteria;c__Gammaproteobacteria;o__Enterobacterales;f__Enterobacteriaceae;g__Morganella;s__	TGS
MAG0418	109	2303	1603	8373	234919	70.0378	0	0	0	2	33	49.37	0	0.219531	65.8993	No	3.7051	d__Bacteria;p__Actinobacteriota;c__Actinobacteria;o__Propionibacteriales;f__Propionibacteriaceae;g__Raineyella;s__	TGS
MAG0419	30	168830	90926	421296	2533998	28.4228	8	8	9	20	55	74.52	1.13	0.178173	9.3621	No	3.7362	d__Bacteria;p__Firmicutes_A;c__Clostridia;o__Clostridiales;f__Clostridiaceae;g__Clostridium;s__	TGS
MAG0420	53	106667	52966	205868	2099195	41.179	5	6	6	12	52	61.9	3.01	0.0737105	39.7553	No	3.9013	d__Bacteria;p__Proteobacteria;c__Gammaproteobacteria;o__Pseudomonadales;f__Moraxellaceae;g__Acinetobacter;s__	TGS
MAG0421	50	96079	62225	174504	2294696	42.6541	7	6	9	22	55	74.06	7.65	0.0642645	44.4606	No	3.9013	d__Bacteria;p__Proteobacteria;c__Gammaproteobacteria;o__Pseudomonadales;f__Moraxellaceae;g__Acinetobacter;s__	TGS
MAG0422	123	8613	4898	22907	759131	61.382	0	0	1	11	53	88.36	0.29	0.0737105	91.4178	No	4.6626	d__Bacteria;p__Proteobacteria;c__Gammaproteobacteria;o__Enterobacterales;f__Aeromonadaceae;g__Aeromonas;s__Aeromonas caviae	TGS
MAG0423	12	384616	220757	548269	2511594	37.2205	5	2	6	23	56	92.38	3	0.00781808	59.0011	No	3.0176	d__Bacteria;p__Firmicutes;c__Bacilli;o__Lactobacillales;f__Enterococcaceae;g__Enterococcus_B;s__Enterococcus_B hirae	TGS
MAG0424	20	178841	117301	413353	3009049	34.6137	6	5	6	20	55	79.98	3.24	0.129604	33.6235	No	4.9613	d__Bacteria;p__Firmicutes_A;c__Clostridia;o__Lachnospirales;f__Lachnospiraceae;g__Anaerosporobacter;s__	TGS
MAG0425	3	504687	504687	602405	1288384	43.0036	4	3	5	17	42	29.16	0.25	0.0450347	43.5494	No	4.3867	d__Bacteria;p__Proteobacteria;c__Gammaproteobacteria;o__Enterobacterales;f__Enterobacteriaceae;g__Providencia;s__Providencia alcalifaciens	TGS
MAG0426	40	140076	94191	309865	4156712	51.6272	5	5	5	19	51	91.46	3.46	0.017359	74.9036	No	5.127	d__Bacteria;p__Proteobacteria;c__Gammaproteobacteria;o__Enterobacterales;f__Enterobacteriaceae;g__Escherichia;s__Escherichia flexneri	TGS
MAG0427	15	83680	44621	106588	863036	60.9801	0	0	1	13	33	19.91	0.03	0.125715	40.663	No	4.7982	d__Bacteria;p__Proteobacteria;c__Gammaproteobacteria;o__Burkholderiales;f__Burkholderiaceae;g__Comamonas;s__	TGS
MAG0428	7	52100	31085	105327	245491	31.1193	3	3	3	12	37	16.97	0.81	0.147707	58.1349	No	3.7362	d__Bacteria;p__Firmicutes_A;c__Clostridia;o__Clostridiales;f__Clostridiaceae;g__Clostridium;s__	TGS
MAG0429	21	176462	93498	493920	2225253	39.0872	2	2	2	18	50	48.75	1.43	0.111073	33.3962	No	4.4109	d__Bacteria;p__Bacteroidota;c__Bacteroidia;o__Flavobacteriales;f__Weeksellaceae;g__Chryseobacterium_A;s__	TGS
MAG0430	14	189242	156276	341586	1952248	40.1172	5	4	4	20	56	97.44	3.93	0.0171265	42.3198	No	2.0691	d__Bacteria;p__Firmicutes;c__Bacilli;o__Lactobacillales;f__Streptococcaceae;g__Streptococcus;s__Streptococcus sp002300045	TGS
MAG0431	100	58160	20751	170277	1833607	43.7111	0	0	0	14	54	68.86	0.31	0.0417116	82.7977	No	4.9804	d__Bacteria;p__Bacteroidota;c__Bacteroidia;o__Bacteroidales;f__Bacteroidaceae;g__Bacteroides;s__Bacteroides fragilis	TGS
MAG0432	21	179861	136010	340475	2807083	31.5811	5	2	4	18	56	97.25	0	0.0259767	44.9229	No	3.2977	d__Bacteria;p__Bacteroidota;c__Bacteroidia;o__Flavobacteriales;f__Weeksellaceae;g__Empedobacter;s__	TGS
MAG0433	45	300978	202176	851834	3266954	42.7649	4	4	4	21	50	87.6	2.74	0.0187432	58.4008	No	3.0176	d__Bacteria;p__Firmicutes;c__Bacilli;o__Lactobacillales;f__Enterococcaceae;g__Enterococcus_D;s__Enterococcus_D casseliflavus	TGS
MAG0434	33	84016	46493	329697	2028395	27.5013	3	2	2	10	31	43.21	1.51	0.1233	15.8874	No	3.5814	d__Bacteria;p__Firmicutes_A;c__Clostridia;o__Clostridiales;f__Clostridiaceae;g__Clostridium;s__	TGS
MAG0435	16	227044	170871	329172	2461350	51.5593	2	2	2	15	27	46.65	2.86	0.0494626	52.227	No	5.127	d__Bacteria;p__Proteobacteria;c__Gammaproteobacteria;o__Enterobacterales;f__Enterobacteriaceae;g__Escherichia;s__	TGS
MAG0436	4	639884	173073	639884	952587	49.5559	1	1	1	10	13	25.86	0	0.0943778	33.4369	No	4.2956	d__Bacteria;p__Proteobacteria;c__Gammaproteobacteria;o__Enterobacterales;f__Enterobacteriaceae;g__Escherichia;s__	TGS
MAG0437	6	105513	47736	109267	386729	34.3527	2	2	3	11	7	16.23	0	0.23011	8.5869	No	3.1043	d__Bacteria;p__Firmicutes_A;c__Clostridia;o__Lachnospirales;f__Cellulosilyticaceae;g__Cellulosilyticum;s__	TGS
MAG0438	7	89685	52920	198086	555639	29.4535	5	4	2	11	14	35.34	0	0.140258	40.2817	No	4.0848	d__Bacteria;p__Firmicutes_A;c__Clostridia;o__Peptostreptococcales;f__Peptostreptococcaceae;g__Terrisporobacter;s__	TGS
MAG0439	11	241190	156279	455268	1761759	40.1779	3	3	2	15	55	92.98	1.87	0.0194991	41.4891	No	2.0764	d__Bacteria;p__Firmicutes;c__Bacilli;o__Lactobacillales;f__Streptococcaceae;g__Streptococcus;s__Streptococcus sp002300045	TGS
MAG0440	11	55235	45815	89856	577836	31.9857	1	1	0	5	12	29.31	0	0.138572	49.2148	No	1.7312	d__Bacteria;p__Campylobacterota;c__Campylobacteria;o__Campylobacterales;f__Campylobacteraceae;g__Campylobacter_D;s__	TGS
MAG0441	16	56258	45672	107891	876332	29.1145	4	4	1	13	40	42.86	2.04	0.14383	33.5203	No	3.7362	d__Bacteria;p__Firmicutes_A;c__Clostridia;o__Clostridiales;f__Clostridiaceae;g__Clostridium;s__	TGS
MAG0442	7	58293	32331	144920	358455	37.2169	0	0	0	2	8	24.14	0	0.105264	46.0211	No	3.0176	d__Bacteria;p__Firmicutes;c__Bacilli;o__Lactobacillales;f__Enterococcaceae;g__Enterococcus_B;s__	TGS
MAG0443	6	262213	85294	272781	902439	55.444	1	1	1	9	11	24.14	0	0.0931964	64.5012	No	5.6185	d__Bacteria;p__Proteobacteria;c__Gammaproteobacteria;o__Enterobacterales;f__Enterobacteriaceae;g__Escherichia;s__	TGS
MAG0444	3	2237210	1220413	2237210	4092930	57.1237	5	4	4	21	27	64.66	0	0.0341361	37.4987	No	5.2372	d__Bacteria;p__Proteobacteria;c__Gammaproteobacteria;o__Enterobacterales;f__Enterobacteriaceae;g__Escherichia;s__	TGS
MAG0445	8	354721	219679	551777	2242950	37.9735	6	5	5	20	51	77.4	11.87	0.0447178	28.694	No	2.0691	d__Bacteria;p__Firmicutes;c__Bacilli;o__Lactobacillales;f__Streptococcaceae;g__Streptococcus;s__	TGS
MAG0446	2	183431	91391	183431	274822	28.2092	0	0	0	2	6	8.33	0	0.243761	24.9292	No	3.3537		TGS
MAG0447	5	499954	129161	499954	923551	34.6948	9	6	7	19	14	34.48	0	0.156619	20.4559	No	2.7963	d__Bacteria;p__Firmicutes;c__Bacilli;o__Haloplasmatales;f__Turicibacteraceae;g__Turicibacter;s__	TGS
MAG0448	6	99862	81966	184044	470622	32.8062	9	6	2	17	6	18.34	0	0.154223	7.5011	No	3.0202		TGS
MAG0449	39	158538	118431	664444	5004570	51.0614	3	3	4	18	27	62.93	0	0.0470041	37.3857	No	5.0847	d__Bacteria;p__Proteobacteria;c__Gammaproteobacteria;o__Enterobacterales;f__Enterobacteriaceae;g__Escherichia;s__	TGS
MAG0450	26	77943	53131	175694	1677063	39.2901	3	1	1	17	23	64.53	4.49	0.0463343	26.3625	No	2.298	d__Bacteria;p__Firmicutes;c__Bacilli;o__Lactobacillales;f__Streptococcaceae;g__Streptococcus;s__	TGS
MAG0451	11	114038	46835	182722	709696	29.5529	8	6	4	8	17	42.01	0	0.129604	38.0063	No	3.7362	d__Bacteria;p__Firmicutes_A;c__Clostridia;o__Clostridiales;f__Clostridiaceae;g__Clostridium;s__	TGS
MAG0452	5	202277	198532	298212	1112682	33.7106	0	1	3	20	16	46.55	0	0.186761	20.1194	No	2.7963	d__Bacteria;p__Firmicutes;c__Bacilli;o__Haloplasmatales;f__Turicibacteraceae;g__Turicibacter;s__	TGS
MAG0453	4	675938	515000	745610	2090869	38.7899	3	4	4	19	54	97.76	2.2	0.0286795	56.4718	No	1.9194	d__Bacteria;p__Firmicutes_C;c__Negativicutes;o__Veillonellales;f__Veillonellaceae;g__Veillonella;s__Veillonella parvula_A	TGS
MAG0454	30	91293	59247	198613	2535741	35.0542	8	6	6	20	52	82.91	3.15	0.132399	36.2458	No	4.9613	d__Bacteria;p__Firmicutes_A;c__Clostridia;o__Lachnospirales;f__Lachnospiraceae;g__Anaerosporobacter;s__	TGS
MAG0455	8	275771	268965	621597	1824487	31.7756	8	6	3	20	54	94.1	3.37	0.129604	35.9479	No	2.4695	d__Bacteria;p__Fusobacteriota;c__Fusobacteriia;o__Fusobacteriales;f__Fusobacteriaceae;g__Cetobacterium_A;s__	TGS
MAG0456	24	95810	64906	217945	2002422	34.3648	5	3	3	19	50	66.61	3.3	0.23011	5.0303	No	4.4424	d__Bacteria;p__Firmicutes_A;c__Clostridia;o__Lachnospirales;f__Cellulosilyticaceae;g__Cellulosilyticum;s__	TGS
MAG0457	4	1278063	758134	1278063	2254900	44.7819	9	9	6	23	55	83.88	3.5	0.00659353	47.5458	No	2.1208	d__Bacteria;p__Firmicutes;c__Bacilli;o__Lactobacillales;f__Lactobacillaceae;g__Weissella;s__Weissella confusa	TGS
MAG0458	11	268108	259060	610947	2506628	51.2204	5	5	6	19	45	53.95	0.74	0.0216393	85.5146	No	5.127	d__Bacteria;p__Proteobacteria;c__Gammaproteobacteria;o__Enterobacterales;f__Enterobacteriaceae;g__Escherichia;s__Escherichia flexneri	TGS
MAG0459	4	576157	484169	825102	1949135	28.0806	12	8	10	22	55	88.72	3.39	0.156619	40.3201	No	3.3537	d__Bacteria;p__Firmicutes_A;c__Clostridia;o__Peptostreptococcales;f__Peptostreptococcaceae;g__Terrisporobacter;s__	TGS
MAG0460	4	2072384	2072384	2072384	2402890	28.7422	14	12	14	23	52	81.69	0	0.0696435	26.2834	No	3.3537	d__Bacteria;p__Firmicutes_A;c__Clostridia;o__Peptostreptococcales;f__Peptostreptococcaceae;g__Terrisporobacter;s__	TGS
MAG0461	17	65098	38400	141667	989187	27.7325	1	0	0	2	32	32.24	0.27	0.138572	16.1472	No	3.7362	d__Bacteria;p__Firmicutes_A;c__Clostridia;o__Clostridiales;f__Clostridiaceae;g__Clostridium;s__	TGS
MAG0462	10	1070114	131586	1070114	1880467	28.7776	2	2	1	10	44	59.44	4.49	0.0719629	23.9497	No	4.0848	d__Bacteria;p__Firmicutes_A;c__Clostridia;o__Peptostreptococcales;f__Peptostreptococcaceae;g__GCA-900066495;s__	TGS
MAG0463	13	468861	425013	834615	3107761	49.5343	2	2	3	16	50	64.44	1.15	0.0231524	73.6272	No	5.127	d__Bacteria;p__Proteobacteria;c__Gammaproteobacteria;o__Enterobacterales;f__Enterobacteriaceae;g__Escherichia;s__Escherichia flexneri	TGS
MAG0464	9	152328	99926	473664	1308077	39.5713	4	5	4	21	51	71.74	0.37	0.0329357	35.9987	No	2.0691	d__Bacteria;p__Firmicutes;c__Bacilli;o__Lactobacillales;f__Streptococcaceae;g__Streptococcus;s__	TGS
MAG0465	11	217400	163756	404081	2236625	27.7803	6	6	5	21	55	91.94	1.29	0.0774628	44.2068	No	3.7362	d__Bacteria;p__Firmicutes_A;c__Clostridia;o__Clostridiales;f__Clostridiaceae;g__Clostridium;s__	TGS
MAG0466	3	651933	556495	738566	1946994	37.3982	6	5	2	19	49	77.72	0.33	0.0148187	65.7207	No	3.0176	d__Bacteria;p__Firmicutes;c__Bacilli;o__Lactobacillales;f__Enterococcaceae;g__Enterococcus_B;s__Enterococcus_B hirae	TGS
MAG0467	3	1689370	555557	1689370	2396254	28.1394	7	9	7	23	55	91.04	0.81	0.0309745	31.1873	No	3.7362	d__Bacteria;p__Firmicutes_A;c__Clostridia;o__Clostridiales;f__Clostridiaceae;g__Clostridium;s__	TGS
MAG0468	10	486146	201590	674107	2905251	34.5042	12	11	11	24	55	87.92	1.84	0.191731	15.5417	No	2.7963	d__Bacteria;p__Firmicutes;c__Bacilli;o__Haloplasmatales;f__Turicibacteraceae;g__;s__	TGS
MAG0469	10	188805	134684	400951	1739176	32.3822	3	1	0	24	56	90.06	6.65	0.104495	54.7456	No	1.7312	d__Bacteria;p__Campylobacterota;c__Campylobacteria;o__Campylobacterales;f__Campylobacteraceae;g__Campylobacter_D;s__	TGS
MAG0470	17	259594	142397	439751	2554589	37.4514	3	4	3	16	53	87.44	2	0.0289561	53.0867	No	3.0176	d__Bacteria;p__Firmicutes;c__Bacilli;o__Lactobacillales;f__Enterococcaceae;g__Enterococcus_B;s__Enterococcus_B hirae	TGS
MAG0471	40	29580	19520	87022	905156	29.6219	0	0	1	8	34	45.33	9.8	0.140258	23.9137	No	3.5814	d__Bacteria;p__Firmicutes_A;c__Clostridia;o__Clostridiales;f__Clostridiaceae;g__Clostridium;s__	TGS
MAG0472	33	53271	29315	405653	1313648	54.8005	1	1	1	7	25	24.46	4.39	0.10374	40.2156	No	5.127	d__Bacteria;p__Proteobacteria;c__Gammaproteobacteria;o__Enterobacterales;f__Enterobacteriaceae;g__;s__	TGS
MAG0473	20	58658	44618	115153	1049261	38.0424	0	0	0	6	29	54.91	0.12	0.0628995	28.4933	No	2.0764	d__Bacteria;p__Firmicutes;c__Bacilli;o__Lactobacillales;f__Streptococcaceae;g__Streptococcus;s__	TGS
MAG0474	22	56575	33403	121935	836531	29.2257	0	0	0	9	42	37.07	2.69	0.125715	29.0153	No	3.7362	d__Bacteria;p__Firmicutes_A;c__Clostridia;o__Clostridiales;f__Clostridiaceae;g__Clostridium;s__	TGS
MAG0475	12	67673	37519	75948	237087	51.5714	0	0	0	3	14	25.16	0	0.126974	30.9962	No	5.122	d__Bacteria;p__Proteobacteria;c__Gammaproteobacteria;o__Enterobacterales;f__Enterobacteriaceae;g__Escherichia;s__	TGS
MAG0476	9	215979	176842	309844	1565955	49.9544	0	1	1	17	17	35.09	0	0.0662649	24.1284	No	4.7482	d__Bacteria;p__Proteobacteria;c__Gammaproteobacteria;o__Enterobacterales;f__Enterobacteriaceae;g__Hafnia;s__Hafnia alvei	TGS
MAG0477	13	26131	20112	40018	285758	35.9608	0	0	0	1	12	14.46	0.13	0.11478	25.2283	No	2.4087	d__Bacteria;p__Firmicutes;c__Bacilli;o__Lactobacillales;f__Streptococcaceae;g__Lactococcus;s__	TGS
MAG0478	10	865243	686731	1247149	3609895	56.1963	2	2	2	20	26	66.91	4.31	0.0289561	65.485	No	5.7703	d__Bacteria;p__Proteobacteria;c__Gammaproteobacteria;o__Enterobacterales;f__Enterobacteriaceae;g__Raoultella;s__Raoultella sp002806725	TGS
MAG0479	21	218982	64272	494700	1808989	38.314	1	1	3	10	31	79.18	4.18	0.0581372	32.3892	No	2.0691	d__Bacteria;p__Firmicutes;c__Bacilli;o__Lactobacillales;f__Streptococcaceae;g__Streptococcus;s__	TGS
MAG0480	16	64502	30314	242025	509832	35.1471	1	0	0	18	23	12.54	2.93	0.159146	29.8357	No	3.0202	d__Bacteria;p__Firmicutes_A;c__Clostridia;o__Clostridiales;f__Clostridiaceae;g__Clostridium;s__	TGS
MAG0481	28	25611	19054	76818	705185	52.4698	0	0	0	7	28	16.5	3.35	0.133864	30.0999	No	5.0847	d__Bacteria;p__Proteobacteria;c__Gammaproteobacteria;o__Enterobacterales;f__Enterobacteriaceae;g__;s__	TGS
MAG0482	18	47021	21824	102063	520499	40.5534	2	1	1	3	39	22.16	2.75	0.119909	18.6652	No	2.298	d__Bacteria;p__Firmicutes;c__Bacilli;o__Lactobacillales;f__Lactobacillaceae;g__;s__	TGS
MAG0483	2	168486	168486	168486	216830	49.1943	0	0	0	4	2	8.33	0	0.13538	29.483	No	4.7482		TGS
MAG0484	8	237881	170034	389782	1519285	44.3245	7	3	2	15	31	90.93	3.51	0.0278663	41.3899	No	1.8855	d__Bacteria;p__Firmicutes;c__Bacilli;o__Lactobacillales;f__Lactobacillaceae;g__Leuconostoc;s__Leuconostoc lactis_A	TGS
MAG0485	19	37910	19326	59728	560454	45.4828	0	0	0	8	41	46.92	2.37	0.064825	39.6163	No	2.1208	d__Bacteria;p__Firmicutes;c__Bacilli;o__Lactobacillales;f__Lactobacillaceae;g__Weissella;s__Weissella confusa	TGS
MAG0486	10	302819	295283	657834	1662046	40.5943	2	1	2	17	53	94.2	1.31	0.0124935	46.2879	No	2.0691	d__Bacteria;p__Firmicutes;c__Bacilli;o__Lactobacillales;f__Streptococcaceae;g__Streptococcus;s__Streptococcus sp002300045	TGS
MAG0487	15	259414	140569	307755	2242125	35.2461	3	4	5	14	54	90.29	2.52	0.0152936	38.3509	No	2.4087	d__Bacteria;p__Firmicutes;c__Bacilli;o__Lactobacillales;f__Streptococcaceae;g__Lactococcus;s__Lactococcus lactis	TGS
MAG0488	18	133310	86736	338835	1686912	39.1145	1	1	1	15	52	92.07	0.94	0.0182524	44.1232	No	2.4087	d__Bacteria;p__Firmicutes;c__Bacilli;o__Lactobacillales;f__Streptococcaceae;g__Lactococcus;s__Lactococcus garvieae	TGS
MAG0489	84	80579	36870	284553	3500509	50.4289	1	1	2	15	47	67.49	6.1	0.0242917	64.451	No	5.122	d__Bacteria;p__Proteobacteria;c__Gammaproteobacteria;o__Enterobacterales;f__Enterobacteriaceae;g__Escherichia;s__	TGS
MAG0490	57	19867	14917	49411	990384	31.5225	1	1	1	15	46	49.83	3.63	0.263022	25.5853	No	1.6624	d__Bacteria;p__Campylobacterota;c__Campylobacteria;o__Campylobacterales;f__Helicobacteraceae;g__Helicobacter_A;s__	TGS
MAG0491	41	34463	17150	107197	1007124	35.2888	2	2	2	14	48	50.25	1.81	0.219531	9.436	No	4.4424	d__Bacteria;p__Firmicutes_A;c__Clostridia;o__Lachnospirales;f__Cellulosilyticaceae;g__Cellulosilyticum;s__	TGS
MAG0492	18	147305	127205	478858	2348807	34.9912	3	4	7	19	54	79.85	1.84	0.197292	12.4906	No	2.7963	d__Bacteria;p__Firmicutes;c__Bacilli;o__Haloplasmatales;f__Turicibacteraceae;g__Turicibacter;s__	TGS
MAG0493	23	127780	79527	302330	1906367	28.4859	0	0	0	16	54	77.97	2.95	0.0645437	34.8935	No	3.7362	d__Bacteria;p__Firmicutes_A;c__Clostridia;o__Clostridiales;f__Clostridiaceae;g__Clostridium;s__	TGS
MAG0494	19	189026	120290	277611	2535209	56.6864	4	3	4	18	50	72.75	4.21	0.210897	7.3111	No	4.7332	d__Bacteria;p__Proteobacteria;c__Gammaproteobacteria;o__Burkholderiales;f__Burkholderiaceae;g__Lampropedia;s__	TGS
MAG0495	4	1555559	1439639	2182812	6197327	53.5519	8	8	9	22	42	85.03	32.49	0.0610707	37.3265	No	5.127	d__Bacteria;p__Proteobacteria;c__Gammaproteobacteria;o__Enterobacterales;f__Enterobacteriaceae;g__Escherichia;s__	TGS
MAG0496	9	923307	923307	965692	2382117	37.5901	2	3	2	17	36	68.99	1.64	0.0447178	36.3235	No	3.0031	d__Bacteria;p__Firmicutes;c__Bacilli;o__Lactobacillales;f__Enterococcaceae;g__Enterococcus_B;s__	TGS
MAG0497	7	432494	224667	1044832	2604084	34.5527	4	3	6	21	25	77.59	0	0.167688	14.265	No	2.2096	d__Bacteria;p__Firmicutes;c__Bacilli;o__Haloplasmatales;f__Turicibacteraceae;g__Turicibacter;s__	TGS
MAG0498	1	1085309	1085309	1085309	1085309	49.0229	0	0	0	11	9	12.5	0	0.0893096	22.4686	No	4.2956	d__Bacteria;p__Proteobacteria;c__Gammaproteobacteria;o__Enterobacterales;f__Enterobacteriaceae;g__;s__	TGS
MAG0499	2	254174	254174	254174	276592	36.3004	1	2	1	3	5	12.5	0	0.23011	11.7935	No	3.1043		TGS
MAG0500	4	956196	342354	956196	1634566	44.3858	3	3	3	18	47	71.67	19.09	0.0693234	24.9303	No	1.9506	d__Bacteria;p__Firmicutes;c__Bacilli;o__Lactobacillales;f__Lactobacillaceae;g__;s__	TGS
MAG0501	8	907203	342213	957046	3605736	42.7341	5	6	8	22	55	71.97	7.37	0.0723061	20.2862	No	4.205	d__Bacteria;p__Proteobacteria;c__Gammaproteobacteria;o__Enterobacterales;f__Enterobacteriaceae;g__Escherichia;s__	TGS
MAG0502	1	2165799	2165799	2165799	2165799	41.1494	10	8	7	21	47	71.24	25.86	0.059819	13.9531	No	2.0764	d__Bacteria;p__Firmicutes;c__Bacilli;o__Lactobacillales;f__Streptococcaceae;g__Streptococcus;s__	TGS
MAG0503	3	179083	144407	239480	562970	56.1895	0	0	0	7	9	14.66	0	0.133864	27.8633	No	4.8903		TGS
MAG0504	48	65776	41271	256448	2469518	61.1967	3	3	4	19	26	39.59	3.47	0.0693234	31.5319	No	4.6626	d__Bacteria;p__Proteobacteria;c__Gammaproteobacteria;o__Enterobacterales;f__Aeromonadaceae;g__;s__	TGS
MAG0505	5	906667	906667	906667	1152014	53.1753	1	1	1	7	12	21.03	0	0.108487	18.5233	No	4.984	d__Bacteria;p__Proteobacteria;c__Gammaproteobacteria;o__Enterobacterales;f__Enterobacteriaceae;g__;s__	TGS
MAG0506	3	509546	186842	509546	771043	50.8334	0	0	0	8	13	10.34	1.72	0.13538	24.9382	No	5.1612		TGS
MAG0507	4	843977	349417	844530	2330814	28.3889	6	6	4	23	47	72.15	7.66	0.112887	25.6376	No	3.7362	d__Bacteria;p__Firmicutes_A;c__Clostridia;o__Clostridiales;f__Clostridiaceae;g__Clostridium;s__	TGS
MAG0508	1	4869304	4869304	4869304	4869304	37.8162	6	6	3	21	56	97.93	68.31	0.0196275	23.2458	No	3.0176	d__Bacteria;p__Firmicutes;c__Bacilli;o__Lactobacillales;f__Enterococcaceae;g__Enterococcus;s__Enterococcus faecalis	TGS
MAG0509	13	131078	81749	242955	1000891	50.4169	1	1	1	8	15	31.82	2.59	0.0807479	48.4029	No	5.122	d__Bacteria;p__Proteobacteria;c__Gammaproteobacteria;o__Enterobacterales;f__Enterobacteriaceae;g__Escherichia;s__	TGS
MAG0510	2	365807	365807	365807	393957	53.2477	0	0	0	3	4	12.5	0	0.0887833	32.3375	No	5.048		TGS
MAG0511	8	277523	227699	397584	2190150	36.5136	3	2	3	17	51	74.23	22.44	0.0400373	30.3618	No	2.4087	d__Bacteria;p__Firmicutes;c__Bacilli;o__Lactobacillales;f__Streptococcaceae;g__Lactococcus;s__	TGS
MAG0512	16	169156	115598	338754	2092933	57.0033	2	2	2	20	32	56.05	5.37	0.243761	7.7771	No	3.623	d__Bacteria;p__Proteobacteria;c__Gammaproteobacteria;o__Burkholderiales;f__Burkholderiaceae;g__Lampropedia;s__	TGS
MAG0513	5	423023	218145	615080	1507024	41.955	4	5	3	22	49	75.86	9.17	0.0492808	38.3998	No	1.8855	d__Bacteria;p__Firmicutes;c__Bacilli;o__Lactobacillales;f__Lactobacillaceae;g__Leuconostoc;s__	TGS
MAG0514	3	1214725	1214725	1214725	1480569	54.049	1	1	1	10	15	37.93	0	0.0981375	28.9404	No	4.7238	d__Bacteria;p__Proteobacteria;c__Gammaproteobacteria;o__Enterobacterales;f__Enterobacteriaceae;g__Escherichia;s__	TGS
MAG0515	4	2045064	568855	2045064	3153902	43.1453	5	5	3	23	56	68.46	2.52	0.0659724	21.0343	No	4.3867	d__Bacteria;p__Proteobacteria;c__Gammaproteobacteria;o__Enterobacterales;f__Enterobacteriaceae;g__Escherichia;s__	TGS
MAG0516	2	314462	314462	314462	357878	57.59	1	0	1	6	10	17.54	1.75	0.126974	31.2467	No	6.2424	d__Bacteria;p__Proteobacteria;c__Gammaproteobacteria;o__Pseudomonadales;f__Pseudomonadaceae;g__Pseudomonas_E;s__Pseudomonas_E helleri	TGS
MAG0517	11	423940	280568	872664	3157833	54.658	2	2	3	20	22	59.65	0	0.0642645	39.7611	No	5.7703	d__Bacteria;p__Proteobacteria;c__Gammaproteobacteria;o__Enterobacterales;f__Enterobacteriaceae;g__;s__	TGS
MAG0518	12	283146	170810	380357	2387555	55.5029	0	0	0	14	24	49.14	0	0.102997	24.6262	No	5.2372	d__Bacteria;p__Proteobacteria;c__Gammaproteobacteria;o__Enterobacterales;f__Enterobacteriaceae;g__Escherichia;s__	TGS
MAG0519	1	3390283	3390283	3390283	3390283	40.6101	10	12	10	19	56	99.65	97.89	0.0106116	26.1612	No	2.0691	d__Bacteria;p__Firmicutes;c__Bacilli;o__Lactobacillales;f__Streptococcaceae;g__Streptococcus;s__Streptococcus sp002300045	TGS
MAG0520	9	449936	224498	1097505	2717230	34.6755	1	1	4	21	29	82.24	7.83	0.210897	14.7122	No	2.7963	d__Bacteria;p__Firmicutes;c__Bacilli;o__Haloplasmatales;f__Turicibacteraceae;g__Turicibacter;s__	TGS
MAG0521	2	714669	281576	714669	996245	45.3454	4	4	2	14	43	47.64	0.12	0.0590885	29.7344	No	2.1208	d__Bacteria;p__Firmicutes;c__Bacilli;o__Lactobacillales;f__Lactobacillaceae;g__Weissella;s__	TGS
MAG0522	6	416379	403988	800933	2403296	48.9185	2	2	2	18	19	37.93	0	0.138572	24.7456	No	4.5609	d__Bacteria;p__Proteobacteria;c__Gammaproteobacteria;o__Enterobacterales;f__Enterobacteriaceae;g__Escherichia;s__	TGS
MAG0523	22	113182	68917	246947	2068465	56.6269	2	3	3	15	39	61.68	5.61	0.186761	2.7858	No	5.7519	d__Bacteria;p__Proteobacteria;c__Gammaproteobacteria;o__Burkholderiales;f__Burkholderiaceae;g__Lampropedia;s__	TGS
MAG0524	9	277900	220307	740503	2418081	29.0744	6	7	6	21	50	67.75	2.61	0.101551	21.3796	No	3.0202	d__Bacteria;p__Firmicutes_A;c__Clostridia;o__Clostridiales;f__Clostridiaceae;g__Clostridium;s__	TGS
MAG0525	4	979870	979338	1275927	4207303	52.7383	6	7	8	22	56	72.08	6.45	0.0450347	45.8752	No	5.0847	d__Bacteria;p__Proteobacteria;c__Gammaproteobacteria;o__Enterobacterales;f__Enterobacteriaceae;g__Escherichia;s__	TGS
MAG0526	3	780195	780195	780195	895505	34.6811	3	1	5	23	17	49.14	0	0.203604	17.7302	No	2.2071	d__Bacteria;p__Firmicutes;c__Bacilli;o__Haloplasmatales;f__Turicibacteraceae;g__Turicibacter;s__	TGS
MAG0527	2	2315722	2315722	2315722	2632313	40.4453	5	6	5	21	43	87.59	34.48	0.0665597	35.5071	No	2.298	d__Bacteria;p__Firmicutes;c__Bacilli;o__Lactobacillales;f__Streptococcaceae;g__Streptococcus;s__	TGS
MAG0528	1	652431	652431	652431	652431	39.9345	0	0	0	17	2	4.17	4.17	0.142009	31.8547	No	3.0892		TGS
MAG0529	9	77814	66650	114377	500452	32.0258	2	2	2	5	14	28.45	1.72	0.149777	53.8481	No	1.7312	d__Bacteria;p__Campylobacterota;c__Campylobacteria;o__Campylobacterales;f__Campylobacteraceae;g__Campylobacter_D;s__	TGS
MAG0530	5	249055	229072	258001	924787	28.6795	3	4	2	21	22	60.34	1.72	0.0920479	46.7279	No	3.7362	d__Bacteria;p__Firmicutes_A;c__Clostridia;o__Clostridiales;f__Clostridiaceae;g__Clostridium;s__	TGS
MAG0531	4	184002	145631	298365	744686	29.0995	5	5	5	11	14	29.31	0	0.126974	26.3993	No	3.7362	d__Bacteria;p__Firmicutes_A;c__Clostridia;o__Clostridiales;f__Clostridiaceae;g__Clostridium;s__	TGS
MAG0532	3	1487076	1487076	1487076	1923558	36.3448	2	2	3	11	24	57.76	0	0.0267335	41.6241	No	3.0176	d__Bacteria;p__Firmicutes;c__Bacilli;o__Lactobacillales;f__Enterococcaceae;g__Enterococcus_B;s__Enterococcus_B hirae	TGS
MAG0533	11	133085	87264	302915	1147707	49.607	0	0	0	7	15	35.27	0	0.0702918	58.0146	No	5.122	d__Bacteria;p__Proteobacteria;c__Gammaproteobacteria;o__Enterobacterales;f__Enterobacteriaceae;g__Escherichia;s__	TGS
MAG0534	8	177438	83699	244111	822699	38.578	0	1	1	14	14	27.59	3.45	0.059819	39.2372	No	2.4087	d__Bacteria;p__Firmicutes;c__Bacilli;o__Lactobacillales;f__Streptococcaceae;g__Lactococcus;s__Lactococcus garvieae	TGS
MAG0535	6	523348	264766	657451	2226821	35.5819	5	5	7	21	54	94.41	11.43	0.0179508	49.2437	No	2.4087	d__Bacteria;p__Firmicutes;c__Bacilli;o__Lactobacillales;f__Streptococcaceae;g__Lactococcus;s__Lactococcus lactis	TGS
MAG0536	9	160217	137891	329054	1187511	38.8999	0	0	0	10	27	45.62	2.39	0.0489202	34.1927	No	2.4087	d__Bacteria;p__Firmicutes;c__Bacilli;o__Lactobacillales;f__Streptococcaceae;g__Lactococcus;s__Lactococcus raffinolactis_A	TGS
MAG0537	5	350583	270968	545887	1331958	43.3207	0	1	1	7	30	77.42	0	0.0389696	60.966	No	1.8855	d__Bacteria;p__Firmicutes;c__Bacilli;o__Lactobacillales;f__Lactobacillaceae;g__Leuconostoc;s__Leuconostoc lactis_A	TGS
MAG0538	3	1455491	1455491	1455491	1936037	42.0224	2	2	2	20	23	56.58	0	0.050014	28.6978	No	3.3688	d__Bacteria;p__Proteobacteria;c__Gammaproteobacteria;o__Enterobacterales;f__Enterobacteriaceae;g__Moellerella;s__	TGS
MAG0539	7	245522	145613	283616	1007406	51.21	0	0	0	6	13	24.14	0	0.0898429	67.4657	No	3.9899	d__Bacteria;p__Proteobacteria;c__Gammaproteobacteria;o__Enterobacterales;f__Enterobacteriaceae;g__Morganella;s__	TGS
MAG0540	1	316244	316244	316244	316244	41.0711	0	0	0	4	5	12.5	0	0.203604	47.7242	No	4.3867		TGS
MAG0541	3	303212	303212	447795	955815	34.6462	1	0	2	16	7	20.69	0	0.210897	12.623	No	2.7963	d__Bacteria;p__Firmicutes;c__Bacilli;o__Haloplasmatales;f__Turicibacteraceae;g__Turicibacter;s__	TGS
MAG0542	3	1334960	259386	1334960	1820728	44.9208	5	6	8	22	24	50	3.45	0.0421447	33.646	No	2.1208	d__Bacteria;p__Firmicutes;c__Bacilli;o__Lactobacillales;f__Lactobacillaceae;g__Weissella;s__	TGS
MAG0543	12	412857	157625	441581	1345808	45.0662	3	4	3	19	46	67.97	7.67	0.0365754	39.6538	No	2.1208	d__Bacteria;p__Firmicutes;c__Bacilli;o__Lactobacillales;f__Lactobacillaceae;g__Weissella;s__Weissella confusa	TGS
MAG0544	9	230181	221907	550972	2164706	40.1254	2	4	1	19	51	78.15	0.66	0.0292355	49.4064	No	2.40302	d__Bacteria;p__Firmicutes;c__Bacilli;o__Lactobacillales;f__Lactobacillaceae;g__Lactobacillus_B;s__Lactobacillus_B murinus	TGS
MAG0545	6	605429	433976	690816	2146797	38.7638	2	3	4	19	54	96.61	0.6	0.0281347	53.856	No	1.9194	d__Bacteria;p__Firmicutes_C;c__Negativicutes;o__Veillonellales;f__Veillonellaceae;g__Veillonella;s__Veillonella parvula_A	TGS
MAG0546	15	430242	280159	1139298	5214561	58.3055	6	7	8	22	52	55.45	7.72	0.0299949	32.9524	No	6.2424	d__Bacteria;p__Proteobacteria;c__Gammaproteobacteria;o__Pseudomonadales;f__Pseudomonadaceae;g__Pseudomonas_E;s__Pseudomonas_E helleri	TGS
MAG0547	17	141676	82639	256966	1924123	35.0738	3	5	6	22	50	49.28	4.42	0.145727	33.2026	No	4.9613	d__Bacteria;p__Firmicutes_A;c__Clostridia;o__Lachnospirales;f__Lachnospiraceae;g__Anaerosporobacter;s__	TGS
MAG0548	9	236672	137897	668393	1747491	28.5056	3	3	2	21	52	58.25	0.09	0.13538	23.88	No	3.7362	d__Bacteria;p__Firmicutes_A;c__Clostridia;o__Clostridiales;f__Clostridiaceae;g__Clostridium;s__	TGS
MAG0549	8	315740	199357	413014	1760554	32.2576	3	2	2	24	56	90.51	4.31	0.102997	52.9883	No	1.7312	d__Bacteria;p__Campylobacterota;c__Campylobacteria;o__Campylobacterales;f__Campylobacteraceae;g__Campylobacter_D;s__	TGS
MAG0550	27	50743	21945	151334	816981	51.4764	2	1	3	10	40	20.88	0.58	0.11676	45.186	No	5.127	d__Bacteria;p__Proteobacteria;c__Gammaproteobacteria;o__Enterobacterales;f__Enterobacteriaceae;g__Escherichia;s__	TGS
MAG0551	7	467499	253426	687031	2103530	43.8729	3	4	5	22	54	81.38	1.93	0.0498292	23.5493	No	2.2054	d__Bacteria;p__Proteobacteria;c__Gammaproteobacteria;o__Enterobacterales;f__Pasteurellaceae;g__Aggregatibacter;s__	TGS
MAG0552	1	3406466	3406466	3406466	3406466	34.6399	15	15	16	22	56	97.99	3.36	0.197292	1.802	No	4.4424	d__Bacteria;p__Firmicutes_A;c__Clostridia;o__Lachnospirales;f__Cellulosilyticaceae;g__Cellulosilyticum;s__	TGS
MAG0553	22	564165	315469	2269930	4644355	53.3851	2	2	3	16	36	45.99	2.98	0.080322	15.8284	No	4.7238	d__Bacteria;p__Proteobacteria;c__Gammaproteobacteria;o__Enterobacterales;f__Enterobacteriaceae;g__Escherichia;s__	TGS
MAG0554	18	475404	207960	769270	4618947	60.6459	6	7	8	23	46	64.77	4.64	0.0478612	27.3296	No	4.6626	d__Bacteria;p__Proteobacteria;c__Gammaproteobacteria;o__Enterobacterales;f__Aeromonadaceae;g__;s__	TGS
MAG0555	4	398563	398563	398563	457918	50.7058	1	1	2	4	31	7.75	0	0.0744324	86.4054	No	5.127	d__Bacteria;p__Proteobacteria;c__Gammaproteobacteria;o__Enterobacterales;f__Enterobacteriaceae;g__Escherichia;s__Escherichia flexneri	TGS
MAG0556	6	1213725	1213725	1213725	1529578	43.2841	5	5	6	13	44	28.86	0.06	0.0744324	26.6248	No	4.205	d__Bacteria;p__Proteobacteria;c__Gammaproteobacteria;o__Enterobacterales;f__Enterobacteriaceae;g__Moellerella;s__	TGS
MAG0557	16	533075	349149	1138622	4262039	54.6728	3	3	3	20	47	73.87	0.85	0.0391011	55.2941	No	5.7703	d__Bacteria;p__Proteobacteria;c__Gammaproteobacteria;o__Enterobacterales;f__Enterobacteriaceae;g__;s__	TGS
MAG0558	10	1022366	262099	1083073	3103643	48.6589	3	5	5	21	48	59.31	3.55	0.0943778	27.8839	No	5.0847	d__Bacteria;p__Proteobacteria;c__Gammaproteobacteria;o__Enterobacterales;f__Enterobacteriaceae;g__Escherichia;s__	TGS
MAG0559	12	245924	127482	404100	1846059	43.4525	6	6	5	18	49	36.55	1.39	0.100846	18.6916	No	4.205	d__Bacteria;p__Proteobacteria;c__Gammaproteobacteria;o__Enterobacterales;f__Enterobacteriaceae;g__Escherichia;s__	TGS
MAG0560	12	172280	120524	390767	1515768	28.3809	1	2	1	14	50	43.24	4.4	0.110193	27.0632	No	3.7362	d__Bacteria;p__Firmicutes_A;c__Clostridia;o__Clostridiales;f__Clostridiaceae;g__Clostridium;s__	TGS
MAG0561	5	515434	221995	515434	780890	35.409	2	3	3	13	38	38.54	0	0.040724	60.3701	No	2.4087	d__Bacteria;p__Firmicutes;c__Bacilli;o__Lactobacillales;f__Streptococcaceae;g__Lactococcus;s__Lactococcus lactis	TGS
MAG0562	9	441634	294527	606477	1673660	51.2216	4	5	6	19	45	39.65	1.78	0.0349268	82.2978	No	5.127	d__Bacteria;p__Proteobacteria;c__Gammaproteobacteria;o__Enterobacterales;f__Enterobacteriaceae;g__Escherichia;s__Escherichia flexneri	TGS
MAG0563	1	827375	827375	827375	827375	36.095	20	21	22	21	39	21.69	7.18	0.197292	13.1482	No	2.7963	d__Bacteria;p__Firmicutes;c__Bacilli;o__Haloplasmatales;f__Turicibacteraceae;g__;s__	TGS
MAG0564	63	85138	48254	286388	3757287	48.5961	1	0	0	19	35	28.97	4.37	0.1233	13.0131	No	5.0847	d__Bacteria;p__Firmicutes;c__Bacilli;o__Lactobacillales;f__Streptococcaceae;g__;s__	TGS
MAG0565	1	811372	811372	811372	811372	34.1963	1	1	1	7	36	15.6	1.1	0.210897	12.5149	No	2.7963	d__Bacteria;p__Firmicutes;c__Bacilli;o__Haloplasmatales;f__Turicibacteraceae;g__;s__	TGS
MAG0566	11	444618	161478	784872	2228427	38.1731	3	3	4	17	54	70.97	0.44	0.0955937	12.244	No	3.0176	d__Bacteria;p__Firmicutes;c__Bacilli;o__Lactobacillales;f__Enterococcaceae;g__Enterococcus_G;s__	TGS
MAG0567	10	258757	153923	338234	1153680	53.5198	6	4	7	12	34	25.81	1.39	0.0662649	63.1708	No	5.127	d__Bacteria;p__Proteobacteria;c__Gammaproteobacteria;o__Enterobacterales;f__Enterobacteriaceae;g__Escherichia;s__	TGS
MAG0568	5	478637	192783	478637	821176	53.3033	2	2	3	6	31	19.13	0	0.0848014	57.2254	No	5.127	d__Bacteria;p__Proteobacteria;c__Gammaproteobacteria;o__Enterobacterales;f__Enterobacteriaceae;g__Escherichia;s__	TGS
MAG0569	11	283179	152493	502643	1696679	54.2671	4	4	4	17	46	31.7	1.29	0.0877506	51.4057	No	5.127	d__Bacteria;p__Proteobacteria;c__Gammaproteobacteria;o__Enterobacterales;f__Enterobacteriaceae;g__;s__	TGS
MAG0570	17	300857	112465	650263	1737410	53.6437	3	2	3	17	42	38.39	0.8	0.0605648	64.1466	No	5.127	d__Bacteria;p__Proteobacteria;c__Gammaproteobacteria;o__Enterobacterales;f__Enterobacteriaceae;g__Escherichia;s__	TGS
MAG0571	2	1435941	1435941	1435941	1693900	44.9719	6	8	9	20	52	60.54	9.47	0.0274249	40.6373	No	2.1208	d__Bacteria;p__Firmicutes;c__Bacilli;o__Lactobacillales;f__Lactobacillaceae;g__Weissella;s__Weissella confusa	TGS
MAG0572	2	1570509	1570509	1570509	2080125	38.7198	6	6	4	21	54	93.8	1.7	0.0387085	25.0291	No	2.0691	d__Bacteria;p__Firmicutes;c__Bacilli;o__Lactobacillales;f__Streptococcaceae;g__Streptococcus;s__Streptococcus sp002300045	TGS
MAG0573	4	322572	322572	338182	810128	29.7318	10	11	9	20	41	29.03	0	0.0974869	44.9907	No	3.7362	d__Bacteria;p__Firmicutes_A;c__Clostridia;o__Clostridiales;f__Clostridiaceae;g__Clostridium;s__	TGS
MAG0574	3	193204	116382	193204	363642	52.3795	3	2	2	9	32	9.51	0	0.100846	67.7991	No	5.127	d__Bacteria;p__Proteobacteria;c__Gammaproteobacteria;o__Enterobacterales;f__Enterobacteriaceae;g__Escherichia;s__Escherichia flexneri	TGS
MAG0575	19	47399	25346	70072	488006	53.4403	1	0	1	7	30	10	0	0.0867434	65.6297	No	5.127	d__Bacteria;p__Proteobacteria;c__Gammaproteobacteria;o__Enterobacterales;f__Enterobacteriaceae;g__Escherichia;s__	TGS
MAG0576	7	340598	165315	518633	1248327	53.8645	2	2	3	10	45	25.78	0.3	0.0645437	60.4113	No	5.127	d__Bacteria;p__Proteobacteria;c__Gammaproteobacteria;o__Enterobacterales;f__Enterobacteriaceae;g__Escherichia;s__	TGS
MAG0577	1	222985	222985	222985	222985	47.4723	1	1	1	10	29	6.41	0	0.138572	37.4729	No	5.0847	d__Bacteria;p__Proteobacteria;c__Gammaproteobacteria;o__Enterobacterales;f__Enterobacteriaceae;g__Escherichia;s__	TGS
MAG0578	36	47810	22617	177010	1244254	52.3048	1	1	2	11	37	27.25	1.9	0.0552118	70.2087	No	5.127	d__Bacteria;p__Proteobacteria;c__Gammaproteobacteria;o__Enterobacterales;f__Enterobacteriaceae;g__Escherichia;s__Escherichia flexneri	TGS
MAG0579	24	128478	56673	325058	1692990	52.9347	4	4	3	13	46	38.66	4.05	0.0404475	73.7933	No	5.127	d__Bacteria;p__Proteobacteria;c__Gammaproteobacteria;o__Enterobacterales;f__Enterobacteriaceae;g__Escherichia;s__Escherichia flexneri	TGS
MAG0580	26	202817	123022	441736	3011742	53.8676	3	1	3	18	44	64.19	1.43	0.0563082	51.1605	No	5.127	d__Bacteria;p__Proteobacteria;c__Gammaproteobacteria;o__Enterobacterales;f__Enterobacteriaceae;g__Escherichia;s__	TGS
MAG0581	2	668793	232517	668793	901310	54.3173	5	5	6	14	42	21.11	0.52	0.0974869	53.2903	No	5.127	d__Bacteria;p__Proteobacteria;c__Gammaproteobacteria;o__Enterobacterales;f__Enterobacteriaceae;g__Raoultella;s__	TGS
MAG0582	20	214310	167865	723714	2433576	53.1865	4	3	5	19	50	51.49	5.31	0.0421447	60.9823	No	5.127	d__Bacteria;p__Proteobacteria;c__Gammaproteobacteria;o__Enterobacterales;f__Enterobacteriaceae;g__Escherichia;s__	TGS
MAG0583	6	2192089	2192089	2192089	2441689	50.7088	7	8	9	22	53	53.65	0.56	0.0623675	37.2281	No	5.0847	d__Bacteria;p__Proteobacteria;c__Gammaproteobacteria;o__Enterobacterales;f__Enterobacteriaceae;g__Escherichia;s__	TGS
MAG0584	3	260925	260925	338865	726771	44.5871	1	2	2	14	37	17.47	0	0.0744324	54.8083	No	3.0176	d__Bacteria;p__Firmicutes;c__Bacilli;o__Lactobacillales;f__Enterococcaceae;g__Enterococcus_D;s__Enterococcus_D sp002850555	TGS
MAG0585	20	105283	92477	257758	1648399	38.0441	1	2	2	14	44	67.18	1.7	0.0388388	43.4794	No	2.4087	d__Bacteria;p__Firmicutes;c__Bacilli;o__Lactobacillales;f__Streptococcaceae;g__Lactococcus;s__Lactococcus garvieae	TGS
MAG0586	23	257364	99629	429803	1711058	52.33	2	2	3	13	41	30.38	0.6	0.0631684	51.5192	No	5.127	d__Bacteria;p__Proteobacteria;c__Gammaproteobacteria;o__Enterobacterales;f__Enterobacteriaceae;g__Escherichia;s__	TGS
MAG0587	4	176585	152742	288308	740944	43.0146	0	0	0	8	21	31.41	3.23	0.0533217	55.9964	No	1.8855	d__Bacteria;p__Firmicutes;c__Bacilli;o__Lactobacillales;f__Lactobacillaceae;g__Leuconostoc;s__Leuconostoc lactis_A	TGS
MAG0588	6	160549	119789	346625	927348	29.4095	7	7	6	19	45	41.39	2.42	0.0955937	46.1029	No	3.7362	d__Bacteria;p__Firmicutes_A;c__Clostridia;o__Clostridiales;f__Clostridiaceae;g__Clostridium;s__	TGS
MAG0589	15	346203	335180	569627	3836211	51.1004	5	4	7	19	53	83.26	1.57	0.0138985	80.4841	No	5.127	d__Bacteria;p__Proteobacteria;c__Gammaproteobacteria;o__Enterobacterales;f__Enterobacteriaceae;g__Escherichia;s__Escherichia flexneri	TGS
MAG0590	7	253559	196238	381284	1437421	29.0467	8	10	8	21	44	56.88	1.34	0.112887	29.2982	No	3.7362	d__Bacteria;p__Firmicutes_A;c__Clostridia;o__Clostridiales;f__Clostridiaceae;g__Clostridium;s__	TGS
MAG0591	5	123340	55757	156719	400983	52.7259	1	1	2	7	34	5.7	0.05	0.138572	43.9323	No	5.127	d__Bacteria;p__Proteobacteria;c__Gammaproteobacteria;o__Enterobacterales;f__Enterobacteriaceae;g__;s__	TGS
MAG0592	6	384977	318595	610853	1698986	43.1576	0	1	2	20	47	92.29	4.4	0.0184352	46.1576	No	1.8855	d__Bacteria;p__Firmicutes;c__Bacilli;o__Lactobacillales;f__Lactobacillaceae;g__Leuconostoc;s__Leuconostoc lactis_B	TGS
MAG0593	5	948181	697017	1182630	3377087	42.895	5	6	6	21	54	74.86	1.62	0.118834	36.397	No	4.3867	d__Bacteria;p__Proteobacteria;c__Gammaproteobacteria;o__Enterobacterales;f__Enterobacteriaceae;g__Providencia;s__	TGS
MAG0594	3	680405	222564	680405	956214	40.0508	4	4	3	11	42	40.28	1.87	0.0492808	31.3212	No	2.0691	d__Bacteria;p__Firmicutes;c__Bacilli;o__Lactobacillales;f__Streptococcaceae;g__Streptococcus;s__	TGS
MAG0595	8	763397	331102	1265525	3554896	42.2043	1	3	0	17	54	77.35	1.7	0.0342477	28.3311	No	3.0176	d__Bacteria;p__Firmicutes;c__Bacilli;o__Lactobacillales;f__Enterococcaceae;g__Enterococcus_D;s__Enterococcus_D sp002850555	TGS
MAG0596	7	466099	324162	932563	2228077	54.4839	7	7	9	18	50	53.26	3.66	0.0671564	55.3532	No	5.7703	d__Bacteria;p__Proteobacteria;c__Gammaproteobacteria;o__Enterobacterales;f__Enterobacteriaceae;g__Escherichia;s__	TGS
MAG0597	8	341072	157029	847937	2203014	38.5451	5	5	6	20	55	94.7	9.69	0.0260597	39.9332	No	2.4087	d__Bacteria;p__Firmicutes;c__Bacilli;o__Lactobacillales;f__Streptococcaceae;g__Lactococcus;s__Lactococcus garvieae	TGS
MAG0598	7	282258	91219	333895	1001959	29.0213	7	7	5	16	43	39.69	0.81	0.136948	27.8393	No	3.7362	d__Bacteria;p__Firmicutes_A;c__Clostridia;o__Clostridiales;f__Clostridiaceae;g__Clostridium;s__	TGS
MAG0599	9	303841	155853	787065	1815571	37.4455	3	3	3	16	47	57.01	0.44	0.0465005	58.1248	No	3.0176	d__Bacteria;p__Firmicutes;c__Bacilli;o__Lactobacillales;f__Enterococcaceae;g__Enterococcus_B;s__	TGS
MAG0600	7	437959	356483	649706	2505224	28.8859	17	17	18	18	53	81.72	4.12	0.112887	18.556	No	3.7362	d__Bacteria;p__Firmicutes_A;c__Clostridia;o__Clostridiales;f__Clostridiaceae;g__Clostridium;s__	TGS
MAG0601	10	1100738	176215	1100738	1965400	38.0522	5	3	2	18	44	60.84	0	0.0610707	43.2802	No	3.0176	d__Bacteria;p__Firmicutes;c__Bacilli;o__Lactobacillales;f__Enterococcaceae;g__Enterococcus_B;s__	TGS
MAG0602	8	1255943	501944	1275734	3967226	53.9575	7	7	8	21	52	79.12	5.15	0.04288	50.1359	No	5.127	d__Bacteria;p__Proteobacteria;c__Gammaproteobacteria;o__Enterobacterales;f__Enterobacteriaceae;g__Escherichia;s__	TGS
MAG0603	3	2809587	1471094	2809587	4357271	52.6499	6	6	5	22	56	78.17	9.63	0.043179	36.3674	No	5.127	d__Bacteria;p__Proteobacteria;c__Gammaproteobacteria;o__Enterobacterales;f__Enterobacteriaceae;g__Escherichia;s__	TGS
MAG0604	9	485341	265571	523425	2375227	53.3394	7	7	8	21	51	54.09	1.74	0.0556462	61.8988	No	5.127	d__Bacteria;p__Proteobacteria;c__Gammaproteobacteria;o__Enterobacterales;f__Enterobacteriaceae;g__Escherichia;s__	TGS
MAG0605	9	456759	355606	584730	3340041	51.0492	5	5	5	20	48	75.86	5.96	0.0608169	56.7125	No	3.9899	d__Bacteria;p__Proteobacteria;c__Gammaproteobacteria;o__Enterobacterales;f__Enterobacteriaceae;g__Escherichia;s__	TGS
MAG0606	6	248200	127673	256574	948183	37.2364	2	2	3	18	33	30.07	0.77	0.0674584	27.7143	No	2.4087	d__Bacteria;p__Firmicutes;c__Bacilli;o__Lactobacillales;f__Streptococcaceae;g__Lactococcus;s__	TGS
MAG0607	4	437391	166253	437391	698511	50.3024	1	1	1	7	36	15.8	0	0.106845	39.027	No	5.127	d__Bacteria;p__Proteobacteria;c__Gammaproteobacteria;o__Enterobacterales;f__Enterobacteriaceae;g__Escherichia;s__	TGS
MAG0608	3	618233	367027	618233	1059503	50.3694	2	2	2	8	37	20.9	0	0.0882637	46.5668	No	5.127	d__Bacteria;p__Proteobacteria;c__Gammaproteobacteria;o__Enterobacterales;f__Enterobacteriaceae;g__Escherichia;s__	TGS
MAG0609	2	406761	406761	406761	488769	29.7267	2	1	1	17	41	21.75	0	0.151946	32.3419	No	3.7362	d__Bacteria;p__Firmicutes_A;c__Clostridia;o__Clostridiales;f__Clostridiaceae;g__Clostridium;s__	TGS
MAG0610	8	627471	351251	1564032	3466269	53.8623	5	4	5	19	51	59.89	1.97	0.0608169	42.6192	No	5.127	d__Bacteria;p__Proteobacteria;c__Gammaproteobacteria;o__Enterobacterales;f__Enterobacteriaceae;g__Escherichia;s__	TGS
MAG0611	2	1509101	1509101	1509101	1578632	28.5705	3	2	2	22	48	43.63	0.88	0.117785	21.6229	No	3.7362	d__Bacteria;p__Firmicutes_A;c__Clostridia;o__Clostridiales;f__Clostridiaceae;g__Clostridium;s__	TGS
MAG0612	1	207024	207024	207024	207024	47.5785	1	1	1	12	29	6.24	0	0.14383	28.346	No	5.0847	d__Bacteria;p__Proteobacteria;c__Gammaproteobacteria;o__Enterobacterales;f__Enterobacteriaceae;g__Escherichia;s__	TGS
MAG0613	7	656586	300847	837389	2046343	38.2774	5	7	7	10	50	76.18	0.66	0.130979	8.8233	No	3.0176	d__Bacteria;p__Firmicutes;c__Bacilli;o__Lactobacillales;f__Enterococcaceae;g__Enterococcus_G;s__	TGS
MAG0614	4	484062	306280	705666	1698733	38.2705	2	5	2	15	50	62.43	0.75	0.0405854	37.5576	No	3.0176	d__Bacteria;p__Firmicutes;c__Bacilli;o__Lactobacillales;f__Enterococcaceae;g__Enterococcus_B;s__	TGS
MAG0615	65	98791	50619	218706	4071158	48.8739	0	0	2	19	34	96.52	0.45	0.0212234	48.7438	No	4.314	d__Bacteria;p__Proteobacteria;c__Gammaproteobacteria;o__Enterobacterales;f__Enterobacteriaceae;g__Hafnia;s__Hafnia proteus	NGS
MAG0616	27	75834	43926	239793	1395197	40.1956	0	0	0	13	55	81.15	0.52	0.174408	9.4746	No	2.0455	d__Bacteria;p__Firmicutes;c__Bacilli;o__Lactobacillales;f__Lactobacillaceae;g__Ligilactobacillus;s__	NGS
MAG0617	38	26608	17757	75401	797716	39.94	0	0	0	18	47	47.01	0	0.0563082	66.6681	No	1.9205	d__Bacteria;p__Firmicutes_C;c__Negativicutes;o__Veillonellales;f__Veillonellaceae;g__Veillonella;s__Veillonella parvula_A	NGS
MAG0618	77	9421	4237	70701	486282	32.4719	0	0	0	10	41	49.83	0.11	0.203604	56.1209	No	3.5439	d__Bacteria;p__Firmicutes_A;c__Clostridia;o__Clostridiales;f__Clostridiaceae;g__Clostridium_J;s__	NGS
MAG0619	59	48237	24191	166631	1846168	40.3357	0	0	5	22	56	98.86	0.34	0.0343598	55.3906	No	2.3897	d__Bacteria;p__Proteobacteria;c__Gammaproteobacteria;o__Enterobacterales;f__Pasteurellaceae;g__Rodentibacter;s__Rodentibacter ratti	NGS
MAG0620	76	4692	3386	11207	320166	47.5375	0	0	0	5	33	35	0.12	0.243761	21.645	No	2.0674	d__Bacteria;p__Firmicutes;c__Bacilli;o__Lactobacillales;f__Streptococcaceae;g__Streptococcus;s__	NGS
MAG0621	26	147643	77693	423276	2281450	49.4251	0	0	0	19	46	98.87	0.68	0.0208145	51.1741	No	2.5095	d__Bacteria;p__Proteobacteria;c__Gammaproteobacteria;o__Enterobacterales;f__Pasteurellaceae;g__Necropsobacter;s__Necropsobacter rosorum	NGS
MAG0622	9	81408	70052	173388	652532	47.4876	0	0	2	10	43	34.97	0	0.0475157	61.5784	No	2.0622	d__Bacteria;p__Firmicutes;c__Bacilli;o__Lactobacillales;f__Lactobacillaceae;g__Limosilactobacillus;s__Limosilactobacillus mucosae	NGS
MAG0623	131	4393	2980	19123	543729	33.2228	0	0	0	15	41	46.68	0.59	0.0702918	90.2622	No	1.6641	d__Bacteria;p__Campylobacterota;c__Campylobacteria;o__Campylobacterales;f__Helicobacteraceae;g__Helicobacter_A;s__Helicobacter_A muridarum	NGS
MAG0624	26	103860	71295	319823	2270074	69.3335	0	0	1	21	56	96.71	0	0.0182524	68.7181	No	3.3495	d__Bacteria;p__Actinobacteriota;c__Actinomycetia;o__Propionibacteriales;f__Propionibacteriaceae;g__Acidipropionibacterium;s__Acidipropionibacterium acidipropionici	NGS
MAG0625	84	14588	8505	32370	862611	34.6499	0	0	0	5	50	87.98	1.12	0.156619	42.5393	No	4.9613	d__Bacteria;p__Firmicutes_A;c__Clostridia;o__Lachnospirales;f__Lachnospiraceae;g__Anaerosporobacter;s__	NGS
MAG0626	97	30378	15776	112527	1994544	59.0072	0	0	0	20	51	98.06	0.43	0.125715	16.6358	No	2.1562	d__Bacteria;p__Proteobacteria;c__Gammaproteobacteria;o__Burkholderiales;f__Neisseriaceae;g__Neisseria;s__	NGS
MAG0627	29	52490	36784	114883	1194012	34.5291	0	0	0	8	36	56.36	0	0.10374	41.5977	No	1.9548	d__Bacteria;p__Firmicutes;c__Bacilli;o__Lactobacillales;f__Lactobacillaceae;g__Lactobacillus;s__	NGS
MAG0628	33	50753	31549	108661	1194092	35.124	0	0	0	17	52	78.81	0.11	0.0281347	59.9744	No	1.9548	d__Bacteria;p__Firmicutes;c__Bacilli;o__Lactobacillales;f__Lactobacillaceae;g__Lactobacillus;s__Lactobacillus acidophilus	NGS
MAG0629	44	128001	79462	275436	3834033	61.7021	0	0	0	21	55	99.97	0	0.0298031	40.0993	No	4.6157	d__Bacteria;p__Proteobacteria;c__Gammaproteobacteria;o__Enterobacterales;f__Aeromonadaceae;g__Aeromonas;s__Aeromonas hydrophila	NGS
MAG0630	14	176292	144548	499729	1912979	42.7061	0	0	3	21	54	99.66	0	0.0312752	30.3839	No	2.1983	d__Bacteria;p__Proteobacteria;c__Gammaproteobacteria;o__Enterobacterales;f__Pasteurellaceae;g__Aggregatibacter;s__Aggregatibacter segnis	NGS
MAG0631	15	83810	36784	103190	727975	39.2757	0	0	0	11	46	49.73	0	0.0468354	66.848	No	2.0622	d__Bacteria;p__Firmicutes;c__Bacilli;o__Lactobacillales;f__Lactobacillaceae;g__Limosilactobacillus;s__Limosilactobacillus reuteri	NGS
MAG0632	17	233007	67646	323696	1559904	63.7912	0	0	0	19	43	84.6	0	0.032829	20.5799	No	2.0009	d__Bacteria;p__Actinobacteriota;c__Coriobacteriia;o__Coriobacteriales;f__Coriobacteriaceae;g__Collinsella;s__Collinsella stercoris	NGS
MAG0633	80	24689	17240	91335	1548058	56.7474	0	0	1	20	46	93.03	0.38	0.0160531	89.7618	No	2.2701	d__Bacteria;p__Actinobacteriota;c__Actinomycetia;o__Actinomycetales;f__Bifidobacteriaceae;g__Bifidobacterium;s__Bifidobacterium pseudocatenulatum	NGS
MAG0634	30	49707	36513	132852	1297561	42.5802	0	0	0	13	38	96.39	0	0.0169536	73.6462	No	1.9717	d__Bacteria;p__Firmicutes;c__Bacilli;o__Lactobacillales;f__Lactobacillaceae;g__Pediococcus;s__Pediococcus acidilactici	NGS
MAG0635	65	17497	11375	51904	862852	69.6727	0	0	0	19	56	93.43	1.61	0.0786628	56.1121	No	2.0268	d__Bacteria;p__Actinobacteriota;c__Coriobacteriia;o__Coriobacteriales;f__Atopobiaceae;g__NM07-P-09;s__	NGS
MAG0636	15	235313	126685	376389	1864554	59.0076	0	0	0	22	51	86.18	0	0.0206126	35.4463	No	2.2701	d__Bacteria;p__Actinobacteriota;c__Actinomycetia;o__Actinomycetales;f__Bifidobacteriaceae;g__Bifidobacterium;s__Bifidobacterium breve	NGS
MAG0637	12	44673	24056	143790	358497	35.2142	0	0	1	3	37	19.97	0	0.219531	19.95	No	3.5284	d__Bacteria;p__Firmicutes_A;c__Clostridia;o__Lachnospirales;f__Cellulosilyticaceae;g__Niameybacter;s__	NGS
MAG0638	14	154749	53916	362729	1125156	32.4783	0	0	1	11	55	89.01	0	0.0250005	61.4204	No	2.0455	d__Bacteria;p__Firmicutes;c__Bacilli;o__Lactobacillales;f__Lactobacillaceae;g__Ligilactobacillus;s__Ligilactobacillus salivarius	NGS
MAG0639	62	27865	16875	66885	1252298	35.4959	0	0	0	10	55	96.25	0.65	0.0154542	82.5809	No	2.3185	d__Bacteria;p__Firmicutes;c__Bacilli;o__Lactobacillales;f__Lactobacillaceae;g__Ligilactobacillus;s__Ligilactobacillus sp900765635	NGS
MAG0640	140	4531	3088	18014	543170	70.7867	0	0	0	6	44	80.15	0	0.161822	61.04	No	3.2848	d__Bacteria;p__Actinobacteriota;c__Actinomycetia;o__Actinomycetales;f__Dermatophilaceae;g__Janibacter;s__	NGS
MAG0641	16	54359	29009	78929	581486	38.2159	0	0	0	5	34	33.42	0	0.100846	39.6496	No	2.0622	d__Bacteria;p__Firmicutes;c__Bacilli;o__Lactobacillales;f__Lactobacillaceae;g__Limosilactobacillus;s__	NGS
MAG0642	99	11401	7546	30588	908022	54.6797	0	0	0	7	41	95.48	0.9	0.0480354	95.4211	No	2.1332	d__Bacteria;p__Firmicutes_C;c__Negativicutes;o__Veillonellales;f__Megasphaeraceae;g__Megasphaera;s__Megasphaera sp900554215	NGS
MAG0643	23	92183	45620	191520	1425809	39.1242	0	0	3	10	50	75.67	0	0.0124935	85.8856	No	2.3936	d__Bacteria;p__Firmicutes;c__Bacilli;o__Lactobacillales;f__Streptococcaceae;g__Lactococcus;s__Lactococcus garvieae	NGS
MAG0644	34	87829	54996	342548	2408064	43.2708	0	0	0	18	50	59.85	0.01	0.0256472	76.6907	No	5.015	d__Bacteria;p__Bacteroidota;c__Bacteroidia;o__Bacteroidales;f__Bacteroidaceae;g__Bacteroides;s__Bacteroides fragilis	NGS
MAG0645	15	182436	60819	328705	1476812	46.374	0	0	2	16	42	72.88	0.56	0.145727	15.4719	No	2.3781	d__Bacteria;p__Proteobacteria;c__Gammaproteobacteria;o__Enterobacterales;f__Pasteurellaceae;g__Basfia_A;s__	NGS
MAG0646	19	137039	90690	495060	1980236	60.2102	0	0	0	21	56	97.64	2.5	0.0558655	32.0405	No	2.2701	d__Bacteria;p__Actinobacteriota;c__Actinomycetia;o__Actinomycetales;f__Bifidobacteriaceae;g__Bifidobacterium;s__	NGS
MAG0647	34	23625	14336	59188	563158	65.7029	0	0	0	9	24	68.35	0	0.154223	33.8148	No	4.7765	d__Bacteria;p__Proteobacteria;c__Gammaproteobacteria;o__Burkholderiales;f__Burkholderiaceae;g__Comamonas;s__	NGS
MAG0648	88	44225	27506	141751	2834849	60.7108	0	0	0	19	53	98.05	0.75	0.132399	17.334	No	4.2487	d__Bacteria;p__Actinobacteriota;c__Actinomycetia;o__Actinomycetales;f__Micrococcaceae;g__Arthrobacter_A;s__	NGS
MAG0649	86	15437	11137	66325	1011960	41.0751	0	0	0	9	37	86.95	0.22	0.0389696	94.1666	No	3.3688	d__Bacteria;p__Proteobacteria;c__Gammaproteobacteria;o__Enterobacterales;f__Enterobacteriaceae;g__Moellerella;s__Moellerella wisconsensis	NGS
MAG0650	141	11938	7210	47850	1191476	67.8916	0	0	0	14	53	91.85	0.55	0.0811785	82.7117	No	3.4492	d__Bacteria;p__Actinobacteriota;c__Actinomycetia;o__Actinomycetales;f__Microbacteriaceae;g__Microbacterium;s__	NGS
MAG0651	37	18882	13554	49312	568748	39.693	0	0	0	3	50	40.93	0.39	0.0662649	81.6321	No	3.0129	d__Bacteria;p__Firmicutes;c__Bacilli;o__Lactobacillales;f__Enterococcaceae;g__Enterococcus_A;s__Enterococcus_A avium	NGS
MAG0652	164	16971	9680	42994	2037433	65.1369	0	0	0	16	56	96.5	0.5	0.0333664	86.1216	No	4.3883	d__Bacteria;p__Proteobacteria;c__Alphaproteobacteria;o__Sphingomonadales;f__Sphingomonadaceae;g__Blastomonas;s__Blastomonas ursincola	NGS
MAG0653	31	21848	10901	76036	468764	30.3406	1	0	0	14	52	90.64	0.77	0.210897	30.7404	No	3.6636	d__Bacteria;p__Firmicutes;c__Bacilli;o__Mycoplasmatales;f__Mycoplasmoidaceae;g__Ureaplasma;s__	NGS
MAG0654	120	4633	3075	14681	490957	38.8871	0	0	0	0	52	85.52	0.34	0.0525139	96.3286	No	1.9548	d__Bacteria;p__Firmicutes;c__Bacilli;o__Lactobacillales;f__Lactobacillaceae;g__Lapidilactobacillus;s__Lapidilactobacillus dextrinicus	NGS
MAG0655	30	92050	48379	184797	1807897	38.68	0	0	3	19	54	92.75	0	0.00892796	83.1552	No	2.3936	d__Bacteria;p__Firmicutes;c__Bacilli;o__Lactobacillales;f__Streptococcaceae;g__Lactococcus;s__Lactococcus garvieae	NGS
MAG0656	98	5512	3108	15819	415041	65.4921	0	0	0	4	44	80.44	0.12	0.203604	44.7628	No	2.1377	d__Bacteria;p__Actinobacteriota;c__Coriobacteriia;o__Coriobacteriales;f__Eggerthellaceae;g__Slackia_A;s__	NGS
MAG0657	76	25624	16745	86351	1475506	44.1203	0	0	0	14	47	78.78	0	0.0132087	84.4767	No	2.0674	d__Bacteria;p__Firmicutes;c__Bacilli;o__Lactobacillales;f__Streptococcaceae;g__Streptococcus;s__Streptococcus downei	NGS
MAG0658	73	24000	12479	56233	1197514	38.6984	0	0	1	10	55	94.04	0.33	0.182269	34.994	No	4.6228	d__Bacteria;p__Firmicutes;c__Bacilli;o__Bacillales_A;f__Planococcaceae;g__Lysinibacillus;s__	NGS
MAG0659	86	25226	14643	87111	1492993	41.03	0	0	0	15	54	96.26	0.02	0.028588	70.9644	No	3.0258	d__Bacteria;p__Firmicutes_A;c__Clostridia;o__Lachnospirales;f__Lachnospiraceae;g__Faecalimonas;s__Faecalimonas phoceensis	NGS
MAG0660	11	183287	127068	567946	1419844	29.1812	0	0	0	16	53	79.84	0	0.10374	13.558	No	3.5439	d__Bacteria;p__Firmicutes_A;c__Clostridia;o__Clostridiales;f__Clostridiaceae;g__Clostridium_P;s__	NGS
MAG0661	20	162223	76378	288303	1653121	41.1863	0	0	0	12	56	99.3	0	0.00811798	63.0615	No	2.0455	d__Bacteria;p__Firmicutes;c__Bacilli;o__Lactobacillales;f__Lactobacillaceae;g__Ligilactobacillus;s__Ligilactobacillus animalis	NGS
MAG0662	36	89646	61846	229122	2495328	37.5024	0	0	0	12	56	99.44	0	0.0083078	65.6871	No	3.0129	d__Bacteria;p__Firmicutes;c__Bacilli;o__Lactobacillales;f__Enterococcaceae;g__Enterococcus;s__Enterococcus faecalis	NGS
MAG0663	23	85935	61209	285420	1647726	46.377	0	0	3	20	53	87.57	0	0.129604	21.1695	No	2.3781	d__Bacteria;p__Proteobacteria;c__Gammaproteobacteria;o__Enterobacterales;f__Pasteurellaceae;g__Basfia_A;s__	NGS
MAG0664	58	27545	17617	98036	1086332	34.7163	0	0	0	17	55	80.65	2.13	0.219531	14.7277	No	3.7773	d__Bacteria;p__Firmicutes_A;c__Clostridia;o__Lachnospirales;f__Cellulosilyticaceae;g__Cellulosilyticum;s__	NGS
MAG0665	172	9669	6414	32770	1296061	68.6592	0	0	1	15	55	95.01	1.19	0.133864	35.0227	No	2.9831	d__Bacteria;p__Proteobacteria;c__Gammaproteobacteria;o__Burkholderiales;f__Burkholderiaceae;g__Ottowia;s__	NGS
MAG0666	92	4630	3005	15376	380545	45.7523	0	0	0	0	38	70.51	0.33	0.0882637	98.1224	No	3.0129	d__Bacteria;p__Firmicutes;c__Bacilli;o__Lactobacillales;f__Enterococcaceae;g__Enterococcus_C;s__Enterococcus_C asini	NGS
MAG0667	22	78164	58128	230937	1535798	43.3737	0	0	2	17	47	69.85	0	0.0565317	35.7296	No	2.0674	d__Bacteria;p__Firmicutes;c__Bacilli;o__Lactobacillales;f__Streptococcaceae;g__Streptococcus;s__	NGS
MAG0668	59	27644	14381	62272	1032322	51.5901	0	0	0	20	56	95.91	0.19	0.23011	8.8056	No	1.8373	d__Bacteria;p__Firmicutes_C;c__Negativicutes;o__Veillonellales;f__Dialisteraceae;g__;s__	NGS
MAG0669	17	162134	87093	287077	1734686	38.7946	0	0	2	17	49	88.93	0	0.0189925	54.5227	No	2.3936	d__Bacteria;p__Firmicutes;c__Bacilli;o__Lactobacillales;f__Streptococcaceae;g__Lactococcus;s__Lactococcus garvieae	NGS
MAG0670	203	6926	3953	22280	1018463	33.6797	0	0	0	9	54	73.45	0.71	0.133864	69.2804	No	3.5641	d__Bacteria;p__Bacteroidota;c__Bacteroidia;o__Flavobacteriales;f__Flavobacteriaceae;g__Flavobacterium;s__	NGS
MAG0671	46	104864	45415	201508	2448026	45.8556	0	0	0	22	55	97.53	0.25	0.0554283	22.1256	No	2.1983	d__Bacteria;p__Proteobacteria;c__Gammaproteobacteria;o__Enterobacterales;f__Pasteurellaceae;g__Aggregatibacter;s__	NGS
MAG0672	127	15468	10512	52777	1577881	35.7651	0	0	0	15	34	95.29	0.95	0.0445606	93.3103	No	5.1226	d__Bacteria;p__Bacteroidota;c__Bacteroidia;o__Sphingobacteriales;f__Sphingobacteriaceae;g__Sphingobacterium;s__Sphingobacterium faecium	NGS
MAG0673	18	106724	47983	207505	1190739	34.7104	0	0	0	11	49	68.22	0	0.0968463	38.6892	No	1.9548	d__Bacteria;p__Firmicutes;c__Bacilli;o__Lactobacillales;f__Lactobacillaceae;g__Lactobacillus;s__	NGS
MAG0674	41	57871	31605	137518	1561500	28.1825	0	0	1	15	47	95.11	0	0.0302852	61.2603	No	3.5439	d__Bacteria;p__Firmicutes_A;c__Clostridia;o__Clostridiales;f__Clostridiaceae;g__Clostridium_P;s__Clostridium_P massiliamazoniense	NGS
MAG0675	22	142975	70174	257044	1798531	38.8191	0	0	3	17	55	93.13	0.38	0.016782	50.6163	No	2.3936	d__Bacteria;p__Firmicutes;c__Bacilli;o__Lactobacillales;f__Streptococcaceae;g__Lactococcus;s__Lactococcus garvieae	NGS
MAG0676	137	20457	6565	119304	1313868	38.7464	0	0	3	13	54	80.57	0.66	0.0254028	86.7386	No	3.0129	d__Bacteria;p__Firmicutes;c__Bacilli;o__Lactobacillales;f__Enterococcaceae;g__Enterococcus_B;s__Enterococcus_B pernyi	NGS
MAG0677	108	15377	8731	56601	1309520	42.5704	0	0	0	17	53	91.5	0.09	0.145727	62.1382	No	6.4215	d__Bacteria;p__Firmicutes;c__Bacilli;o__Paenibacillales;f__Paenibacillaceae;g__Paenibacillus;s__	NGS
MAG0678	27	55085	38069	105695	1043959	38.909	0	0	0	7	54	91.3	0	0.0370638	72.014	No	2.0622	d__Bacteria;p__Firmicutes;c__Bacilli;o__Lactobacillales;f__Lactobacillaceae;g__Limosilactobacillus;s__Limosilactobacillus reuteri	NGS
MAG0679	12	93537	62093	161799	848187	32.5142	0	0	1	8	52	73.3	0	0.0316813	86.1941	No	2.0455	d__Bacteria;p__Firmicutes;c__Bacilli;o__Lactobacillales;f__Lactobacillaceae;g__Ligilactobacillus;s__Ligilactobacillus salivarius	NGS
MAG0680	100	9839	5224	28942	727305	46.8805	0	0	0	4	48	82.96	0.62	0.0415686	97.5263	No	2.6088	d__Bacteria;p__Firmicutes;c__Bacilli;o__Lactobacillales;f__Lactobacillaceae;g__Levilactobacillus;s__Levilactobacillus brevis	NGS
MAG0681	15	104670	87399	142817	1130744	32.2803	0	0	0	17	50	66.97	1	0.104495	21.11	No	1.7225	d__Bacteria;p__Campylobacterota;c__Campylobacteria;o__Campylobacterales;f__Campylobacteraceae;g__Campylobacter_D;s__	NGS
MAG0682	22	54412	35877	116525	917400	32.0625	0	0	0	14	40	57.08	0.96	0.11197	31.2341	No	1.7225	d__Bacteria;p__Campylobacterota;c__Campylobacteria;o__Campylobacterales;f__Campylobacteraceae;g__Campylobacter_D;s__	NGS
MAG0683	35	149809	88867	248117	3703007	57.3704	0	0	1	22	56	98.14	1.29	0.156619	11.6377	No	4.3341	d__Bacteria;p__Proteobacteria;c__Gammaproteobacteria;o__Burkholderiales;f__Burkholderiaceae;g__Comamonas;s__	NGS
MAG0684	4	113215	113215	163769	328166	38.7322	0	0	0	6	37	24.46	0	0.109331	35.8873	No	2.0622	d__Bacteria;p__Firmicutes;c__Bacilli;o__Lactobacillales;f__Lactobacillaceae;g__Limosilactobacillus;s__	NGS
MAG0685	21	135765	87848	203137	1898736	38.1673	0	0	3	18	55	100	0	0.0105688	57.0752	No	2.3936	d__Bacteria;p__Firmicutes;c__Bacilli;o__Lactobacillales;f__Streptococcaceae;g__Lactococcus;s__Lactococcus garvieae_B	NGS
MAG0686	33	29284	22301	77399	919388	28.6947	0	0	0	12	49	71.93	0.24	0.0549966	84.9145	No	3.5439	d__Bacteria;p__Firmicutes_A;c__Clostridia;o__Clostridiales;f__Clostridiaceae;g__Clostridium_P;s__Clostridium_P mediterraneense	NGS
MAG0687	108	10796	5439	30389	818911	44.2	0	0	0	6	55	94.87	0.47	0.203604	50.8853	No	2.6322	d__Bacteria;p__Firmicutes;c__Bacilli;o__Lactobacillales;f__Lactobacillaceae;g__Lentilactobacillus;s__	NGS
MAG0688	11	91715	72896	363712	1043953	50.9452	0	0	1	14	47	49.7	0	0.0549966	36.5197	No	2.1332	d__Bacteria;p__Firmicutes_C;c__Negativicutes;o__Veillonellales;f__Megasphaeraceae;g__Megasphaera;s__Megasphaera massiliensis	NGS
MAG0689	54	67369	36742	115758	2166027	54.2212	0	0	0	19	45	99.11	0.43	0.0733545	10.4659	No	2.1562	d__Bacteria;p__Proteobacteria;c__Gammaproteobacteria;o__Burkholderiales;f__Neisseriaceae;g__Neisseria;s__	NGS
MAG0690	18	53273	27046	121289	624613	38.96	0	0	0	7	42	36.33	0	0.0545702	40.5851	No	2.0674	d__Bacteria;p__Firmicutes;c__Bacilli;o__Lactobacillales;f__Streptococcaceae;g__Streptococcus;s__Streptococcus orisratti	NGS
MAG0691	51	8417	4786	30682	293584	33.7757	0	0	0	6	36	20.7	0	0.243761	12.0933	No	4.8956	d__Bacteria;p__Firmicutes;c__Bacilli;o__Bacillales_B;f__DSM-18226;g__;s__	NGS
MAG0692	18	107670	73959	227023	1501657	37.6205	0	0	0	14	51	68.91	0	0.0241368	45.1002	No	2.0674	d__Bacteria;p__Firmicutes;c__Bacilli;o__Lactobacillales;f__Streptococcaceae;g__Streptococcus;s__Streptococcus gallolyticus	NGS
MAG0693	116	20026	11441	53690	1587413	39.8199	0	0	3	21	55	92.55	0.23	0.0106974	93.9301	No	1.8653	d__Bacteria;p__Proteobacteria;c__Gammaproteobacteria;o__Enterobacterales;f__Pasteurellaceae;g__Haemophilus_D;s__Haemophilus_D parainfluenzae	NGS
MAG0694	56	36670	18828	62950	1229030	41.6196	0	0	2	19	34	96.32	0.61	0.0425838	85.3777	No	2.1296	d__Bacteria;p__Firmicutes;c__Bacilli;o__Lactobacillales;f__Lactobacillaceae;g__Weissella;s__Weissella muntiaci	NGS
MAG0695	16	57490	40616	117754	573751	27.883	0	0	0	5	33	20.73	0	0.203604	14.8352	No	3.5439	d__Bacteria;p__Firmicutes_A;c__Clostridia;o__Clostridiales;f__Clostridiaceae;g__Clostridium;s__	NGS
MAG0696	36	107995	64062	250229	2004593	38.3733	0	0	2	18	55	97.67	0.29	0.0463343	23.1314	No	2.0674	d__Bacteria;p__Firmicutes;c__Bacilli;o__Lactobacillales;f__Streptococcaceae;g__Streptococcus;s__	NGS
MAG0697	59	51420	25431	197680	1851308	40.7772	0	0	1	11	39	98.9	1.32	0.0369409	51.4393	No	2.0674	d__Bacteria;p__Firmicutes;c__Bacilli;o__Lactobacillales;f__Streptococcaceae;g__Streptococcus;s__Streptococcus oralis_Z	NGS
MAG0698	114	22726	13476	52524	1811603	59.0125	0	0	0	15	56	98.35	0.28	0.219531	13.106	No	4.4124	d__Bacteria;p__Proteobacteria;c__Gammaproteobacteria;o__Burkholderiales;f__Burkholderiaceae;g__KS-M25;s__	NGS
MAG0699	28	62553	34607	131567	1263188	39.9491	0	0	0	5	54	84.82	0.52	0.0712856	40.1984	No	2.0455	d__Bacteria;p__Firmicutes;c__Bacilli;o__Lactobacillales;f__Lactobacillaceae;g__Ligilactobacillus;s__	NGS
MAG0700	21	141190	98364	470430	2238370	44.7706	0	0	0	22	56	99.07	2.47	0.0107836	68.8277	No	2.3185	d__Bacteria;p__Firmicutes;c__Bacilli;o__Lactobacillales;f__Lactobacillaceae;g__Lactiplantibacillus;s__Lactiplantibacillus plantarum	NGS
MAG0701	35	60499	39400	163800	1580905	40.5955	0	0	0	8	53	79.72	0.75	0.0233762	51.2669	No	2.0674	d__Bacteria;p__Firmicutes;c__Bacilli;o__Lactobacillales;f__Streptococcaceae;g__Streptococcus;s__Streptococcus caballi	NGS
MAG0702	28	48011	31261	118522	941591	34.5475	0	0	0	17	45	40.16	0	0.203604	10.2501	No	3.7773	d__Bacteria;p__Firmicutes_A;c__Clostridia;o__Lachnospirales;f__Cellulosilyticaceae;g__Cellulosilyticum;s__	NGS
MAG0703	57	10373	6451	32420	470958	39.0077	0	0	0	5	51	88.84	0.47	0.263022	17.8356	No	1.7544	d__Bacteria;p__Firmicutes;c__Bacilli;o__Erysipelotrichales;f__Erysipelotrichaceae;g__Erysipelothrix;s__	NGS
MAG0704	45	48986	27740	176088	1571117	34.2544	0	0	1	19	55	97.99	1.01	0.210897	11.6023	No	3.7773	d__Bacteria;p__Firmicutes_A;c__Clostridia;o__Lachnospirales;f__Cellulosilyticaceae;g__Cellulosilyticum;s__	NGS
MAG0705	63	16207	10153	40715	741331	61.0967	0	0	0	12	49	88.37	0	0.0680698	74.984	No	2.0009	d__Bacteria;p__Actinobacteriota;c__Coriobacteriia;o__Coriobacteriales;f__Coriobacteriaceae;g__Collinsella;s__Collinsella tanakaei	NGS
MAG0706	15	74611	53626	166355	985729	42.4998	0	0	0	20	40	27.49	0	0.0615839	33.1594	No	3.2242	d__Bacteria;p__Firmicutes_A;c__Clostridia;o__Lachnospirales;f__Lachnospiraceae;g__Ruminococcus_B;s__Ruminococcus_B gnavus	NGS
MAG0707	36	181342	107298	380036	4187968	58.1745	0	0	0	22	56	98.02	0.4	0.0511448	26.7467	No	6.4273	d__Bacteria;p__Proteobacteria;c__Alphaproteobacteria;o__Rhizobiales;f__Rhizobiaceae;g__Agrobacterium;s__Agrobacterium sp900473305	NGS
MAG0708	10	114714	57535	160493	807014	35.145	0	0	0	9	41	38.67	0	0.243761	3.0227	No	3.0129	d__Bacteria;p__Firmicutes;c__Bacilli;o__Lactobacillales;f__Enterococcaceae;g__Enterococcus_J;s__	NGS
MAG0709	19	60610	38146	102497	876590	31.1322	0	0	0	16	47	76.4	0	0.14383	49.1126	No	2.5688	d__Bacteria;p__Fusobacteriota;c__Fusobacteriia;o__Fusobacteriales;f__Fusobacteriaceae;g__Cetobacterium_A;s__	NGS
MAG0710	18	101402	75590	236597	1490401	38.0559	0	0	1	14	52	84.24	0	0.0762985	27.6019	No	2.0622	d__Bacteria;p__Firmicutes;c__Bacilli;o__Lactobacillales;f__Lactobacillaceae;g__Limosilactobacillus;s__	NGS
MAG0711	42	78072	50461	147711	2088692	42.0145	0	0	0	11	52	90.82	1.87	0.0164989	42.9528	No	2.0674	d__Bacteria;p__Firmicutes;c__Bacilli;o__Lactobacillales;f__Streptococcaceae;g__Streptococcus;s__Streptococcus criceti	NGS
MAG0712	59	51135	27048	179318	1568550	35.0723	0	0	1	16	55	95.41	0.89	0.0305785	55.3579	No	3.52842	d__Bacteria;p__Firmicutes_A;c__Clostridia;o__Lachnospirales;f__Cellulosilyticaceae;g__Niameybacter;s__Niameybacter sp900549765	NGS
MAG0713	24	260063	102874	343205	2415365	37.6052	0	0	0	17	56	93.26	0	0.00363721	88.1568	No	3.0129	d__Bacteria;p__Firmicutes;c__Bacilli;o__Lactobacillales;f__Enterococcaceae;g__Enterococcus;s__Enterococcus faecalis	NGS
MAG0714	91	16832	9942	39960	1115971	34.7109	0	0	0	12	52	92.95	0.67	0.14383	39.5218	No	4.9613	d__Bacteria;p__Firmicutes_A;c__Clostridia;o__Lachnospirales;f__Lachnospiraceae;g__Anaerosporobacter;s__	NGS
MAG0715	202	2918	2054	9887	515322	31.0683	0	0	0	8	44	63.62	0	0.263022	31.2329	No	1.6641	d__Bacteria;p__Campylobacterota;c__Campylobacteria;o__Campylobacterales;f__Helicobacteraceae;g__Helicobacter_A;s__	NGS
MAG0716	198	6210	3481	24206	888969	43.9556	0	0	0	11	53	76.44	0	0.0583726	94.1783	No	5.015	d__Bacteria;p__Bacteroidota;c__Bacteroidia;o__Bacteroidales;f__Bacteroidaceae;g__Bacteroides;s__Bacteroides fragilis	NGS
MAG0717	40	62069	41908	237222	1933352	46.3566	0	0	0	18	56	100	0	0.119909	25.4752	No	2.3781	d__Bacteria;p__Proteobacteria;c__Gammaproteobacteria;o__Enterobacterales;f__Pasteurellaceae;g__Basfia_A;s__	NGS
MAG0718	28	139510	61726	274688	2161896	27.675	0	0	2	17	55	100	0	0.0364545	48.8062	No	3.5439	d__Bacteria;p__Firmicutes_A;c__Clostridia;o__Clostridiales;f__Clostridiaceae;g__Clostridium_P;s__Clostridium_P mediterraneense	NGS
MAG0719	137	1790	1360	4884	245542	29.4984	0	0	0	3	45	62.33	0	0.107658	98.0427	No	3.5439	d__Bacteria;p__Firmicutes_A;c__Clostridia;o__Clostridiales;f__Clostridiaceae;g__Clostridium_P;s__Clostridium_P massiliamazoniense	NGS
MAG0720	216	24423	12145	276483	3260774	52.2332	0	0	1	18	52	93.62	4.79	0.0556462	34.8442	No	4.9578	d__Bacteria;p__Proteobacteria;c__Gammaproteobacteria;o__Enterobacterales;f__Enterobacteriaceae;g__Kluyvera;s__	NGS
MAG0721	97	7416	5698	44160	680623	42.128	0	0	0	7	33	69.53	1.81	0.0931964	70.4555	No	4.4503	d__Bacteria;p__Proteobacteria;c__Gammaproteobacteria;o__Enterobacterales;f__Enterobacteriaceae;g__Providencia;s__	NGS
MAG0722	18	220143	95583	323142	1802808	38.5845	0	0	2	20	54	99.96	0.2	0.0280449	49.7399	No	1.9205	d__Bacteria;p__Firmicutes_C;c__Negativicutes;o__Veillonellales;f__Veillonellaceae;g__Veillonella;s__Veillonella parvula_A	NGS
MAG0723	393	4217	2700	17111	1355877	49.2817	0	0	0	9	53	90.35	0.55	0.0517248	94.9526	No	4.314	d__Bacteria;p__Proteobacteria;c__Gammaproteobacteria;o__Enterobacterales;f__Enterobacteriaceae;g__Hafnia;s__Hafnia proteus	NGS
MAG0724	39	64461	34746	155703	1654810	28.2147	0	0	2	14	54	97.12	0	0.028588	61.5719	No	3.5439	d__Bacteria;p__Firmicutes_A;c__Clostridia;o__Clostridiales;f__Clostridiaceae;g__Clostridium_P;s__Clostridium_P massiliamazoniense	NGS
MAG0725	98	18919	8695	58075	1016779	27.5178	0	0	2	12	54	93.78	1.6	0.210897	26.1262	No	3.5439	d__Bacteria;p__Firmicutes_A;c__Clostridia;o__Clostridiales;f__Clostridiaceae;g__Clostridium;s__	NGS
MAG0726	153	2730	2126	9563	398376	29.6193	0	0	0	5	51	82.36	0.43	0.0782587	98.2991	No	3.5439	d__Bacteria;p__Firmicutes_A;c__Clostridia;o__Clostridiales;f__Clostridiaceae;g__Clostridium_P;s__Clostridium_P perfringens	NGS
MAG0727	134	13662	7536	58830	1322350	32.4114	0	0	0	24	56	90.61	0.63	0.0974869	60.9825	No	1.7225	d__Bacteria;p__Campylobacterota;c__Campylobacteria;o__Campylobacterales;f__Campylobacteraceae;g__Campylobacter_D;s__	NGS
MAG0728	34	17928	13296	47719	517196	37.5817	0	0	0	4	47	35.11	0.37	0.0549966	95.5806	No	3.0129	d__Bacteria;p__Firmicutes;c__Bacilli;o__Lactobacillales;f__Enterococcaceae;g__Enterococcus_B;s__Enterococcus_B hirae	NGS
MAG0729	101	2086	1477	30050	231188	43.6796	0	0	0	0	39	29.04	0.44	0.10374	71.4825	No	3.0129	d__Bacteria;p__Firmicutes;c__Bacilli;o__Lactobacillales;f__Enterococcaceae;g__Enterococcus_D;s__	NGS
MAG0730	1951	2810	1624	23425	4730129	42.5967	3	6	2	18	52	76.04	10.53	0.0914855	25.7708	No	5.111	d__Bacteria;p__Firmicutes;c__Bacilli;o__Bacillales_B;f__DSM-1321;g__Bacillus_BN;s__	NGS
MAG0731	48	90372	58072	259239	2497166	51.8171	0	0	1	20	36	97.98	0	0.0191812	67.3834	No	3.9812	d__Bacteria;p__Proteobacteria;c__Gammaproteobacteria;o__Enterobacterales;f__Enterobacteriaceae;g__Morganella;s__Morganella morganii	NGS
MAG0732	28	104605	61074	154365	1514604	32.3299	0	0	0	23	56	92.58	1.31	0.104495	24.2667	No	1.7225	d__Bacteria;p__Campylobacterota;c__Campylobacteria;o__Campylobacterales;f__Campylobacteraceae;g__Campylobacter_D;s__	NGS
MAG0733	17	155486	118276	240260	1793377	53.7386	0	0	3	18	53	78.53	0.56	0.0267335	55.8916	No	3.6908	d__Bacteria;p__Proteobacteria;c__Gammaproteobacteria;o__Enterobacterales;f__Enterobacteriaceae;g__Plesiomonas;s__Plesiomonas shigelloides	NGS
MAG0734	81	25773	15692	107349	1460107	30.6279	0	0	0	20	53	82.82	0.47	0.243761	14.0797	No	1.6641	d__Bacteria;p__Campylobacterota;c__Campylobacteria;o__Campylobacterales;f__Helicobacteraceae;g__Helicobacter_A;s__	NGS
MAG0735	57	53852	27802	130179	2048712	34.0625	0	0	0	20	53	96.82	0.88	0.197292	9.6969	No	1.6641	d__Bacteria;p__Campylobacterota;c__Campylobacteria;o__Campylobacterales;f__Helicobacteraceae;g__Helicobacter_A;s__	NGS
MAG0736	42	61785	28498	127232	1558608	34.7837	0	0	0	17	54	84.3	1.36	0.23011	10.0077	No	3.7773	d__Bacteria;p__Firmicutes_A;c__Clostridia;o__Lachnospirales;f__Cellulosilyticaceae;g__Cellulosilyticum;s__	NGS
MAG0737	18	18550	11500	37897	237946	51.431	0	0	0	1	27	7.11	0	0.0914855	96.7127	No	4.3883	d__Bacteria;p__Proteobacteria;c__Gammaproteobacteria;o__Enterobacterales;f__Enterobacteriaceae;g__Escherichia;s__Escherichia flexneri	NGS
MAG0738	19	107773	59130	256724	1419047	31.4176	0	0	1	20	55	98.88	0	0.130979	41.8464	No	2.5688	d__Bacteria;p__Fusobacteriota;c__Fusobacteriia;o__Fusobacteriales;f__Fusobacteriaceae;g__Cetobacterium_A;s__	NGS
MAG0739	158	6197	3953	22691	837324	43.1653	0	0	0	5	46	75.35	0.59	0.052714	95.957	No	3.0129	d__Bacteria;p__Firmicutes;c__Bacilli;o__Lactobacillales;f__Enterococcaceae;g__Enterococcus_D;s__Enterococcus_D casseliflavus	NGS
MAG0740	27	144011	96076	351052	2940676	52.4311	0	0	0	19	56	99.44	0.56	0.0149234	67.596	No	3.6908	d__Bacteria;p__Proteobacteria;c__Gammaproteobacteria;o__Enterobacterales;f__Enterobacteriaceae;g__Plesiomonas;s__Plesiomonas shigelloides	NGS
MAG0741	198	4620	2494	24545	665234	46.4873	0	0	0	3	50	75.78	0	0.243761	17.6957	No	6.4215	d__Bacteria;p__Firmicutes;c__Bacilli;o__Paenibacillales;f__Paenibacillaceae;g__Paenibacillus_B;s__	NGS
MAG0742	138	6639	3713	24936	650549	45.21	0	0	0	4	49	84.31	0.61	0.0421447	99.043	No	2.1296	d__Bacteria;p__Firmicutes;c__Bacilli;o__Lactobacillales;f__Lactobacillaceae;g__Weissella;s__Weissella confusa	NGS
MAG0743	250	7755	4753	32387	1481083	42.5664	0	0	0	14	56	93.34	0.89	0.203604	17.6903	No	2.1178	d__Bacteria;p__Proteobacteria;c__Gammaproteobacteria;o__Enterobacterales;f__Pasteurellaceae;g__Mesocricetibacter;s__	NGS
MAG0744	795	1731	1302	7163	1366271	34.3343	0	0	1	15	46	35.28	1.07	0.203604	18.428	No	3.7773	d__Bacteria;p__Firmicutes_A;c__Clostridia;o__Lachnospirales;f__Cellulosilyticaceae;g__Cellulosilyticum;s__	NGS
MAG0745	12	28532	21223	66703	285148	38.0027	0	0	0	4	31	23.02	0	0.0903831	70.0303	No	1.9205	d__Bacteria;p__Firmicutes_C;c__Negativicutes;o__Veillonellales;f__Veillonellaceae;g__Veillonella;s__Veillonella sp900757715	NGS
MAG0746	196	3436	2456	12176	602782	59.2066	0	0	0	9	45	81.56	0	0.154223	50.7902	No	2.1562	d__Bacteria;p__Proteobacteria;c__Gammaproteobacteria;o__Burkholderiales;f__Neisseriaceae;g__Neisseria;s__	NGS
MAG0747	107	2454	1496	30562	252009	38.6808	0	0	0	1	36	55.07	0.05	0.0852783	99.3496	No	1.9205	d__Bacteria;p__Firmicutes_C;c__Negativicutes;o__Veillonellales;f__Veillonellaceae;g__Veillonella;s__Veillonella parvula_A	NGS
MAG0748	125	5282	3631	17225	531868	55.4523	0	0	0	10	53	86.16	0.17	0.243761	24.5399	No	4.5407	d__Bacteria;p__Proteobacteria;c__Gammaproteobacteria;o__Enterobacterales;f__Aeromonadaceae;g__;s__	NGS
MAG0749	132	6088	3824	15018	641510	35.579	0	0	0	4	54	97.05	0.88	0.243761	18.0209	No	1.7166	d__Bacteria;p__Firmicutes;c__Bacilli;o__Lactobacillales;f__Aerococcaceae;g__;s__	NGS
MAG0750	708	1923	1336	36667	1358957	36.3714	0	0	0	9	39	27.84	5.3	0.0458408	66.8275	No	3.0129	d__Bacteria;p__Firmicutes;c__Bacilli;o__Lactobacillales;f__Enterococcaceae;g__Enterococcus_B;s__	NGS
MAG0751	289	3911	2659	16836	982781	64.091	0	0	0	8	51	85.25	0.5	0.159146	73.5668	No	3.9478	d__Bacteria;p__Proteobacteria;c__Alphaproteobacteria;o__Rhodobacterales;f__Rhodobacteraceae;g__Paracoccus;s__	NGS
MAG0752	130	9780	6829	24887	1104067	37.6343	0	0	0	2	50	85.43	0.37	0.0281347	99.3024	No	3.0129	d__Bacteria;p__Firmicutes;c__Bacilli;o__Lactobacillales;f__Enterococcaceae;g__Enterococcus_B;s__Enterococcus_B hirae	NGS
MAG0753	73	45837	27632	128373	2354120	49.3679	0	0	0	20	56	99.47	0.23	0.0235265	43.0837	No	2.1562	d__Bacteria;p__Proteobacteria;c__Gammaproteobacteria;o__Burkholderiales;f__Neisseriaceae;g__Neisseria;s__Neisseria sp002327085	NGS
MAG0754	221	4385	2499	34131	738807	38.6108	0	0	0	3	48	78	0.1	0.0427316	88.8028	No	2.3936	d__Bacteria;p__Firmicutes;c__Bacilli;o__Lactobacillales;f__Streptococcaceae;g__Lactococcus;s__Lactococcus petauri	NGS
MAG0755	71	2270	1427	22449	164496	31.1904	0	0	0	2	31	8.79	2.74	0.149777	87.9128	No	3.5439	d__Bacteria;p__Firmicutes_A;c__Clostridia;o__Clostridiales;f__Clostridiaceae;g__Clostridium;s__Clostridium sp900547475	NGS
MAG0756	59	11616	7261	44242	469540	35.1514	0	0	0	1	42	58.89	0	0.23011	27.6019	No	3.7773	d__Bacteria;p__Firmicutes_A;c__Clostridia;o__Lachnospirales;f__Cellulosilyticaceae;g__Cellulosilyticum;s__	NGS
MAG0757	63	6298	3486	34305	304077	33.5954	0	0	0	0	38	33.66	0.35	0.167688	47.1798	No	4.9613	d__Bacteria;p__Firmicutes_A;c__Clostridia;o__Clostridiales;f__Clostridiaceae;g__Clostridium;s__	NGS
MAG0758	30	120797	59051	325679	2068333	46.4728	0	0	3	20	56	99.96	0.56	0.130979	19.3633	No	2.3781	d__Bacteria;p__Proteobacteria;c__Gammaproteobacteria;o__Enterobacterales;f__Pasteurellaceae;g__Basfia_A;s__	NGS
MAG0759	103	4030	2295	24590	332530	51.2092	0	0	0	2	41	17.62	0.05	0.0843302	99.7817	No	5.1331	d__Bacteria;p__Proteobacteria;c__Gammaproteobacteria;o__Enterobacterales;f__Enterobacteriaceae;g__Escherichia;s__Escherichia flexneri	NGS
MAG0760	89	18463	11445	46137	1140494	52.3477	0	0	1	15	52	88.81	0.91	0.057671	82.2443	No	3.9812	d__Bacteria;p__Proteobacteria;c__Gammaproteobacteria;o__Enterobacterales;f__Enterobacteriaceae;g__Morganella;s__Morganella morganii	NGS
MAG0761	35	93335	69110	441560	1747403	39.1748	0	0	0	19	51	83.53	0.6	0.0294234	38.321	No	1.9205	d__Bacteria;p__Firmicutes_C;c__Negativicutes;o__Veillonellales;f__Veillonellaceae;g__Veillonella;s__Veillonella sp900757715	NGS
MAG0762	143	12641	7701	36359	1243164	32.4705	0	0	0	20	54	85.93	0.15	0.102997	67.9675	No	1.7225	d__Bacteria;p__Campylobacterota;c__Campylobacteria;o__Campylobacterales;f__Campylobacteraceae;g__Campylobacter_D;s__	NGS
MAG0763	101	24059	2875	109073	534645	32.152	0	0	0	12	40	41.77	0	0.1233	52.7313	No	1.7225	d__Bacteria;p__Campylobacterota;c__Campylobacteria;o__Campylobacterales;f__Campylobacteraceae;g__Campylobacter_D;s__	NGS
MAG0764	40	71686	39822	171554	1878769	48.2649	0	0	2	21	52	94.81	0.11	0.191731	7.659	No	2.0148	d__Bacteria;p__Proteobacteria;c__Gammaproteobacteria;o__Enterobacterales;f__Pasteurellaceae;g__Ursidibacter;s__	NGS
MAG0765	36	77247	46991	235630	1882389	41.9231	0	0	1	13	55	97.14	0.01	0.0794837	11.7656	No	3.6636	d__Bacteria;p__Firmicutes;c__Bacilli;o__Lactobacillales;f__Streptococcaceae;g__Streptococcus;s__	NGS
MAG0766	72	40397	24839	126355	1893902	37.249	0	0	0	11	55	97.55	0.06	0.00981378	98.8914	No	3.0129	d__Bacteria;p__Firmicutes;c__Bacilli;o__Lactobacillales;f__Enterococcaceae;g__Enterococcus_B;s__Enterococcus_B hirae	NGS
MAG0767	32	88016	44479	161053	1866973	39.614	0	0	0	11	55	99.01	0	0.0160531	44.7354	No	3.0129	d__Bacteria;p__Firmicutes;c__Bacilli;o__Lactobacillales;f__Enterococcaceae;g__Enterococcus_G;s__Enterococcus_G italicus	NGS
MAG0768	157	3341	2594	15259	526110	38.7801	0	0	0	3	35	21.68	1.04	0.059819	99.0812	No	3.0129	d__Bacteria;p__Firmicutes;c__Bacilli;o__Lactobacillales;f__Enterococcaceae;g__Enterococcus;s__Enterococcus faecalis	NGS
MAG0769	69	13332	7595	72667	667512	28.8858	0	0	2	11	44	67.74	0.76	0.210897	31.1036	No	3.5439	d__Bacteria;p__Firmicutes_A;c__Clostridia;o__Clostridiales;f__Clostridiaceae;g__Clostridium;s__	NGS
MAG0770	27	67150	50625	332381	1541051	39.8905	0	0	0	17	56	99.48	0.52	0.0680698	35.2882	No	2.0455	d__Bacteria;p__Firmicutes;c__Bacilli;o__Lactobacillales;f__Lactobacillaceae;g__Ligilactobacillus;s__	NGS
MAG0771	27	61984	43434	318584	1216073	27.4329	0	0	3	13	47	88.6	0	0.0234513	94.3855	No	3.5439	d__Bacteria;p__Firmicutes_A;c__Clostridia;o__Clostridiales;f__Clostridiaceae;g__Clostridium_P;s__Clostridium_P ventriculi	NGS
MAG0772	39	179170	134980	325040	4656560	50.5666	0	0	2	22	56	99.97	0.96	0.00167981	79.4484	No	5.111	d__Bacteria;p__Proteobacteria;c__Gammaproteobacteria;o__Enterobacterales;f__Enterobacteriaceae;g__Escherichia;s__Escherichia coli	NGS
MAG0773	428	3571	2124	17620	1239929	55.9434	0	0	0	15	45	69.97	0.4	0.156619	72.3463	No	5.1331	d__Bacteria;p__Proteobacteria;c__Gammaproteobacteria;o__Enterobacterales;f__Enterobacteriaceae;g__Raoultella;s__	NGS
MAG0774	18	168155	113830	405968	1963588	41.8395	0	0	1	15	54	97.38	0	0.0786628	8.2805	No	1.202	d__Bacteria;p__Firmicutes;c__Bacilli;o__Lactobacillales;f__Streptococcaceae;g__Streptococcus;s__	NGS
MAG0775	169	2039	1485	6716	318305	33.0501	0	0	0	0	48	40.78	0.01	0.263022	13.9662	No	5.0647	d__Bacteria;p__Firmicutes;c__Bacilli;o__Bacillales_B;f__DSM-18226;g__;s__	NGS
MAG0776	63	39600	24564	116988	1748680	30.6893	0	0	1	20	52	96.34	0.82	0.23011	4.1456	No	1.6641	d__Bacteria;p__Campylobacterota;c__Campylobacteria;o__Campylobacterales;f__Helicobacteraceae;g__Helicobacter_A;s__	NGS
MAG0777	100	29295	19192	77398	2234202	36.8857	0	0	0	16	51	98.15	1.06	0.23011	5.7194	No	3.5641	d__Bacteria;p__Bacteroidota;c__Bacteroidia;o__Flavobacteriales;f__Flavobacteriaceae;g__Flavobacterium;s__	NGS
MAG0778	59	8298	5530	25665	450383	37.592	0	0	0	9	49	83.95	0	0.210897	25.2898	No	3.7782	d__Bacteria;p__Bacteroidota;c__Bacteroidia;o__Flavobacteriales;f__Weeksellaceae;g__;s__	NGS
MAG0779	58	58645	38163	139653	2088191	40.3627	0	0	0	13	55	99.61	0.87	0.0163866	50.1513	No	2.0674	d__Bacteria;p__Firmicutes;c__Bacilli;o__Lactobacillales;f__Streptococcaceae;g__Streptococcus;s__Streptococcus caballi	NGS
MAG0780	134	13082	7486	70675	1348886	43.5596	0	0	0	15	56	95.76	0.56	0.0539403	71.1381	No	2.0674	d__Bacteria;p__Firmicutes;c__Bacilli;o__Lactobacillales;f__Streptococcaceae;g__Streptococcus;s__Streptococcus hyointestinalis_A	NGS
MAG0781	71	29926	16830	149645	1488599	34.0434	0	0	0	18	56	97.05	2.77	0.203604	15.4985	No	3.7773	d__Bacteria;p__Firmicutes_A;c__Clostridia;o__Lachnospirales;f__Cellulosilyticaceae;g__Cellulosilyticum;s__	NGS
MAG0782	32	103638	62445	199290	2058249	46.5009	0	0	2	21	56	100	0	0.129604	21.1323	No	2.3781	d__Bacteria;p__Proteobacteria;c__Gammaproteobacteria;o__Enterobacterales;f__Pasteurellaceae;g__Basfia_A;s__	NGS
MAG0783	264	7938	4732	46029	1680283	52.8641	0	0	0	10	44	79.07	0.2	0.0807479	84.4537	No	4.9112	d__Bacteria;p__Proteobacteria;c__Gammaproteobacteria;o__Enterobacterales;f__Enterobacteriaceae;g__Rahnella;s__Rahnella chamberiensis_A	NGS
MAG0784	59	46817	24113	137075	1789696	40.7838	0	0	1	19	52	98.94	0.37	0.0147665	58.3928	No	2.0674	d__Bacteria;p__Firmicutes;c__Bacilli;o__Lactobacillales;f__Streptococcaceae;g__Streptococcus;s__Streptococcus ratti	NGS
MAG0785	48	45814	32302	81315	1780926	28.6679	0	0	1	12	50	93.41	0.97	0.0693234	26.7422	No	3.5439	d__Bacteria;p__Firmicutes_A;c__Clostridia;o__Clostridiales;f__Clostridiaceae;g__Clostridium;s__	NGS
MAG0786	18	105123	73556	194937	1523433	43.4492	0	0	0	14	56	99.44	0	0.0217093	66.4783	No	1.9016	d__Bacteria;p__Firmicutes;c__Bacilli;o__Lactobacillales;f__Lactobacillaceae;g__Leuconostoc;s__Leuconostoc lactis_A	NGS
MAG0787	18	260466	84847	469871	2120859	46.5948	0	0	4	21	56	100	0.56	0.126974	14.0118	No	2.3781	d__Bacteria;p__Proteobacteria;c__Gammaproteobacteria;o__Enterobacterales;f__Pasteurellaceae;g__Basfia_A;s__	NGS
MAG0788	280	8528	5016	34684	1792654	58.9373	0	0	0	15	55	93.8	0.74	0.104495	74.9378	No	4.3341	d__Bacteria;p__Proteobacteria;c__Gammaproteobacteria;o__Burkholderiales;f__Burkholderiaceae;g__Comamonas;s__	NGS
MAG0789	465	1954	1314	29614	893506	42.4523	0	0	0	21	37	37.12	2.1	0.0552118	68.5317	No	1.9016	d__Bacteria;p__Firmicutes;c__Bacilli;o__Lactobacillales;f__Lactobacillaceae;g__Leuconostoc;s__	NGS
MAG0790	162	3635	2255	11908	495856	29.444	0	0	0	6	51	87.12	0.43	0.156619	68.8119	No	3.5439	d__Bacteria;p__Firmicutes_A;c__Clostridia;o__Clostridiales;f__Clostridiaceae;g__Clostridium;s__	NGS
MAG0791	31	62727	38650	106519	1067873	28.4748	0	0	1	13	48	58.65	0	0.0903831	28.6238	No	3.5439	d__Bacteria;p__Firmicutes_A;c__Clostridia;o__Clostridiales;f__Clostridiaceae;g__Clostridium;s__	NGS
MAG0792	34	216480	115498	432595	3762862	63.191	0	0	0	19	52	80.41	0.13	0.0653942	16.876	No	6.1426	d__Bacteria;p__Proteobacteria;c__Gammaproteobacteria;o__Burkholderiales;f__Burkholderiaceae;g__Janthinobacterium;s__	NGS
MAG0793	159	2449	1603	6254	340994	37.94	0	0	0	4	35	51.32	0.42	0.102997	58.9958	No	2.0674	d__Bacteria;p__Firmicutes;c__Bacilli;o__Lactobacillales;f__Streptococcaceae;g__Streptococcus;s__Streptococcus orisasini	NGS
MAG0794	55	27287	15152	57727	839671	27.7472	0	0	1	14	44	61.84	0.27	0.203604	22.8043	No	3.5439	d__Bacteria;p__Firmicutes_A;c__Clostridia;o__Clostridiales;f__Clostridiaceae;g__Clostridium;s__	NGS
MAG0795	94	2758	1847	19964	251666	44.8197	0	0	0	6	30	18.03	0.3	0.210897	27.7956	No	2.1178	d__Bacteria;p__Proteobacteria;c__Gammaproteobacteria;o__Enterobacterales;f__Pasteurellaceae;g__Ursidibacter;s__	NGS
MAG0796	63	38434	25806	121578	1699504	40.1039	0	0	0	12	56	99.06	0.44	0.186761	10.6544	No	2.0674	d__Bacteria;p__Firmicutes;c__Bacilli;o__Lactobacillales;f__Streptococcaceae;g__Streptococcus;s__	NGS
MAG0797	164	1615	1238	8374	276030	42.5711	0	0	0	17	40	14.48	0.61	0.0893096	72.4592	No	1.9016	d__Bacteria;p__Firmicutes;c__Bacilli;o__Lactobacillales;f__Lactobacillaceae;g__Leuconostoc;s__	NGS
MAG0798	53	116989	77367	307677	4554843	50.7041	0	0	2	22	36	99.26	0.16	0.00997914	55.4706	No	5.111	d__Bacteria;p__Proteobacteria;c__Gammaproteobacteria;o__Enterobacterales;f__Enterobacteriaceae;g__Escherichia;s__Escherichia coli	NGS
MAG0799	257	6786	3750	28305	1233793	51.4117	0	0	1	7	37	43.79	0.11	0.0460045	99.4028	No	5.111	d__Bacteria;p__Proteobacteria;c__Gammaproteobacteria;o__Enterobacterales;f__Enterobacteriaceae;g__Escherichia;s__Escherichia coli	NGS
MAG0800	337	4594	2894	13759	1200568	47.8609	0	0	1	12	47	77.34	0.62	0.100846	85.0716	No	4.5751	d__Bacteria;p__Proteobacteria;c__Gammaproteobacteria;o__Enterobacterales;f__Enterobacteriaceae;g__Yersinia;s__	NGS
MAG0801	174	2588	1799	14307	423969	42.9862	0	0	0	0	39	60.62	0.56	0.174408	81.4864	No	6.4215	d__Bacteria;p__Firmicutes;c__Bacilli;o__Paenibacillales;f__Paenibacillaceae;g__Paenibacillus;s__	NGS
MAG0802	42	71021	34938	221123	1482802	32.2212	0	0	0	23	56	93.9	0.44	0.101551	29.9849	No	1.7225	d__Bacteria;p__Campylobacterota;c__Campylobacteria;o__Campylobacterales;f__Campylobacteraceae;g__Campylobacter_D;s__	NGS
MAG0803	67	35690	20586	95840	1646913	30.6881	0	0	0	19	53	90.82	0.94	0.23011	4.8377	No	1.6641	d__Bacteria;p__Campylobacterota;c__Campylobacteria;o__Campylobacterales;f__Helicobacteraceae;g__Helicobacter_A;s__	NGS
MAG0804	66	5069	3135	12670	272444	34.8685	0	0	0	1	36	44.71	0.22	0.191731	66.6511	No	4.9613	d__Bacteria;p__Firmicutes_A;c__Clostridia;o__Lachnospirales;f__Lachnospiraceae;g__Anaerosporobacter;s__	NGS
MAG0805	81	16879	9504	74432	1048160	42.4184	0	0	0	3	51	74.17	0.29	0.14383	59.7283	No	6.4215	d__Bacteria;p__Firmicutes;c__Bacilli;o__Paenibacillales;f__Paenibacillaceae;g__Paenibacillus;s__	NGS
MAG0806	51	4692	3160	9285	200007	32.1919	0	0	0	5	37	56.99	0	0.125715	91.8828	No	3.1745	d__Bacteria;p__Bacteroidota;c__Bacteroidia;o__Flavobacteriales;f__Weeksellaceae;g__Algoriella;s__Algoriella xinjiangensis	NGS
MAG0807	121	16616	9487	54731	1351783	32.3723	0	0	0	19	56	91	1.89	0.102268	58.5339	No	1.7225	d__Bacteria;p__Campylobacterota;c__Campylobacteria;o__Campylobacterales;f__Campylobacteraceae;g__Campylobacter_D;s__	NGS
MAG0808	60	43812	24302	124392	1722256	30.6941	0	0	0	20	53	95.34	0.65	0.23011	4.6414	No	1.6641	d__Bacteria;p__Campylobacterota;c__Campylobacteria;o__Campylobacterales;f__Helicobacteraceae;g__Helicobacter_A;s__	NGS
MAG0809	21	147522	62721	295787	1759128	38.5302	0	0	0	12	56	97.38	0	0.0243695	33.0899	No	2.0674	d__Bacteria;p__Firmicutes;c__Bacilli;o__Lactobacillales;f__Streptococcaceae;g__Streptococcus;s__Streptococcus pluranimalium	NGS
MAG0810	64	40450	26461	150192	1849822	37.2228	0	0	0	11	56	100	0.84	0.0143537	64.3271	No	2.0674	d__Bacteria;p__Firmicutes;c__Bacilli;o__Lactobacillales;f__Streptococcaceae;g__Streptococcus;s__Streptococcus pasteurianus	NGS
MAG0811	145	7058	4862	24777	894686	50.0363	0	0	0	6	47	85.94	0.96	0.191731	42.352	No	3.9453	d__Bacteria;p__Proteobacteria;c__Alphaproteobacteria;o__Rhizobiales_A;f__Rhizobiaceae_A;g__Pseudochrobactrum;s__	NGS
MAG0812	171	18795	11263	55849	2296200	61.723	0	0	1	17	54	91.33	0.35	0.112887	41.7503	No	6.4958	d__Bacteria;p__Proteobacteria;c__Gammaproteobacteria;o__Burkholderiales;f__Burkholderiaceae;g__Duganella;s__	NGS
MAG0813	206	3159	2124	7668	561200	44.1155	0	0	0	10	54	83.53	0.28	0.0482105	96.7279	No	1.9016	d__Bacteria;p__Firmicutes;c__Bacilli;o__Lactobacillales;f__Lactobacillaceae;g__Leuconostoc;s__Leuconostoc lactis_A	NGS
MAG0814	193	13033	8220	36891	1880308	67.1297	0	0	1	13	40	91.28	0.11	0.0280449	67.7135	No	4.5058	d__Bacteria;p__Proteobacteria;c__Gammaproteobacteria;o__Xanthomonadales;f__Xanthomonadaceae;g__Stenotrophomonas;s__Stenotrophomonas sp003484865	NGS
MAG0815	37	15730	10389	43531	449290	56.3022	0	0	0	12	51	20.12	0.19	0.191731	50.8131	No	4.3341	d__Bacteria;p__Proteobacteria;c__Gammaproteobacteria;o__Burkholderiales;f__Burkholderiaceae;g__Comamonas;s__	NGS
MAG0816	353	10066	6105	37162	2509621	51.1469	0	0	1	20	45	90.91	0.67	0.0208822	98.651	No	5.111	d__Bacteria;p__Proteobacteria;c__Gammaproteobacteria;o__Enterobacterales;f__Enterobacteriaceae;g__Escherichia;s__Escherichia coli	NGS
MAG0817	196	13766	8033	34483	1965135	57.5325	0	0	0	11	53	92.67	0.76	0.159146	43.9289	No	4.3341	d__Bacteria;p__Proteobacteria;c__Gammaproteobacteria;o__Burkholderiales;f__Burkholderiaceae;g__Comamonas;s__	NGS
MAG0818	621	1422	1179	10085	937876	62.6089	0	0	0	10	38	27.66	1.37	0.191731	21.8952	No	3.3259	d__Bacteria;p__Actinobacteriota;c__Actinomycetia;o__Actinomycetales;f__Microbacteriaceae;g__Leifsonia_B;s__	NGS
MAG0819	66	116453	68375	277826	4238273	50.4976	0	0	2	22	54	99.58	0.07	0.00645455	72.1365	No	5.111	d__Bacteria;p__Proteobacteria;c__Gammaproteobacteria;o__Enterobacterales;f__Enterobacteriaceae;g__Escherichia;s__Escherichia marmotae	NGS
MAG0820	103	4480	3188	15837	431895	46.6021	0	0	0	15	42	36.45	0	0.23011	17.8784	No	0.7731	d__Bacteria;p__Patescibacteria;c__Saccharimonadia;o__Saccharimonadales;f__Saccharimonadaceae;g__UBA6175;s__	NGS
