# Supplementary material for: PandaGUT provides new insights into bacterial diversity, function, and resistome landscapes with implications for conservation
Source: Microbiome. 2023 Oct 7;11:221. doi: 10.1186/s40168-023-01657-0 (PMC10559513; doi:10.1186/s40168-023-01657-0)
Supplement: Supplementary file 3 — Additional file 2: Table S1. Samples and corresponding information regarding collection location, captivity status, and sequencing data collected in this study. n/a, not available. Table S2. Assembly and annotation information for 820 metagenome-assembled genomes. TGS, single-molecular sequencing data. NGS, Illumina sequencing data. Table S3. Genome characteristics for the 40 circular metagenome-assembled genomes. Table S4. Annotation information of the CAZyme genes of 40 circular metagenome-assembled genomes. Table S5. COG annotations for all nonredundant microbial genes. [file 40168_2023_1657_MOESM2_ESM.zip › Supplementary_Table_3_circle MAGs.xls]

circleMAG	Species assigned	Scaffold number	Total length	GC content	5S rRNA	16S rRNA	23S rRNA	tRNA	Genome size	GTDB annotation
MAG0001	Acinetobacter sp.	1	2996269	37.97	6	6	6	23	3.9013	d__Bacteria;p__Proteobacteria;c__Gammaproteobacteria;o__Pseudomonadales;f__Moraxellaceae;g__Acinetobacter;s__
MAG0002	Pseudomonas fragi	1	4999423	58.33	9	8	8	22	6.2424	d__Bacteria;p__Proteobacteria;c__Gammaproteobacteria;o__Pseudomonadales;f__Pseudomonadaceae;g__Pseudomonas_E;s__Pseudomonas_E fragi_B
MAG0003	Rahnella sp.	1	4816748	52.91	7	6	6	22	5.4132	d__Bacteria;p__Proteobacteria;c__Gammaproteobacteria;o__Enterobacterales;f__Enterobacteriaceae;g__Rahnella;s__
MAG0004	Serratia A sp000633355	1	6053030	53.88	8	7	7	24	5.2372	d__Bacteria;p__Proteobacteria;c__Gammaproteobacteria;o__Enterobacterales;f__Enterobacteriaceae;g__Serratia_A;s__Serratia_A sp000633355
MAG0005	Buttiauxella sp.	1	5233005	50.14	8	7	7	24	4.8786	d__Bacteria;p__Proteobacteria;c__Gammaproteobacteria;o__Enterobacterales;f__Enterobacteriaceae;g__Buttiauxella;s__
MAG0006	Enterococcus faecalis	1	2744074	37.58	3	3	3	16	3.0176	d__Bacteria;p__Firmicutes;c__Bacilli;o__Lactobacillales;f__Enterococcaceae;g__Enterococcus;s__Enterococcus faecalis
MAG0007	Ewingella americana	1	4564896	53.84	7	6	6	21	5.2849	d__Bacteria;p__Proteobacteria;c__Gammaproteobacteria;o__Enterobacterales;f__Enterobacteriaceae;g__Ewingella;s__Ewingella americana
MAG0008	Lactobacillus mucosae	1	2311848	46.95	7	8	8	23	2.40302	d__Bacteria;p__Firmicutes;c__Bacilli;o__Lactobacillales;f__Lactobacillaceae;g__Lactobacillus_H;s__Lactobacillus_H mucosae
MAG0009	Lactococcus garvieae	1	2059508	38.71	6	5	5	22	2.4087	d__Bacteria;p__Firmicutes;c__Bacilli;o__Lactobacillales;f__Streptococcaceae;g__Lactococcus;s__Lactococcus garvieae
MAG0010	Morganella sp.	1	3828074	51	7	6	6	22	3.9899	d__Bacteria;p__Proteobacteria;c__Gammaproteobacteria;o__Enterobacterales;f__Enterobacteriaceae;g__Morganella;s__
MAG0011	Streptococcus criceti	1	2315111	41.97	2	3	3	19	2.0691	d__Bacteria;p__Firmicutes;c__Bacilli;o__Lactobacillales;f__Streptococcaceae;g__Streptococcus;s__Streptococcus criceti
MAG0012	Lactococcus lactis	1	2341653	35.02	6	5	5	23	2.4087	d__Bacteria;p__Firmicutes;c__Bacilli;o__Lactobacillales;f__Streptococcaceae;g__Lactococcus;s__Lactococcus lactis
MAG0013	Actinobacillus sp.	1	2337272	40.95	5	5	5	21	2.4352	d__Bacteria;p__Proteobacteria;c__Gammaproteobacteria;o__Enterobacterales;f__Pasteurellaceae;g__Actinobacillus;s__
MAG0014	Necropsobacter rosorum	1	2414852	49.23	5	5	5	21	2.5095	d__Bacteria;p__Proteobacteria;c__Gammaproteobacteria;o__Enterobacterales;f__Pasteurellaceae;g__Necropsobacter;s__Necropsobacter rosorum
MAG0015	Enterococcus italicus	1	2301417	39.59	6	6	6	23	3.0176	d__Bacteria;p__Firmicutes;c__Bacilli;o__Lactobacillales;f__Enterococcaceae;g__Enterococcus_G;s__Enterococcus_G italicus
MAG0016	Veillonella parvula	1	2124487	38.83	4	4	4	20	1.9194	d__Bacteria;p__Firmicutes_C;c__Negativicutes;o__Veillonellales;f__Veillonellaceae;g__Veillonella;s__Veillonella parvula_A
MAG0017	Plesiomonas shigelloides	1	3416686	51.98	12	12	12	23	3.7003	d__Bacteria;p__Proteobacteria;c__Gammaproteobacteria;o__Enterobacterales;f__Enterobacteriaceae;g__Plesiomonas;s__Plesiomonas shigelloides
MAG0018	Turicibacter sp.	1	3075830	33.77	7	7	5	23	2.7963	d__Bacteria;p__Firmicutes;c__Bacilli;o__Haloplasmatales;f__Turicibacteraceae;g__Turicibacter;s__
MAG0019	Helicobacter sp.	1	1978834	30.69	2	2	2	23	1.6624	d__Bacteria;p__Campylobacterota;c__Campylobacteria;o__Campylobacterales;f__Helicobacteraceae;g__Helicobacter_A;s__
MAG0020	Campylobacter sp.	1	1843770	32.28	3	4	3	25	1.7312	d__Bacteria;p__Campylobacterota;c__Campylobacteria;o__Campylobacterales;f__Campylobacteraceae;g__Campylobacter_D;s__
MAG0021	Lactobacillus sp.	1	2229280	39.99	7	6	6	18	2.40302	d__Bacteria;p__Firmicutes;c__Bacilli;o__Lactobacillales;f__Lactobacillaceae;g__Lactobacillus_B;s__
MAG0022	Basfia sp.	1	2238993	46.37	7	6	6	24	2.4352	d__Bacteria;p__Proteobacteria;c__Gammaproteobacteria;o__Enterobacterales;f__Pasteurellaceae;g__Basfia;s__
MAG0023	Janthinobacterium sp.	1	6533803	63.54	9	8	8	24	6.172	d__Bacteria;p__Proteobacteria;c__Gammaproteobacteria;o__Burkholderiales;f__Burkholderiaceae;g__Janthinobacterium;s__
MAG0024	Streptococcus sp.	1	2099190	41.84	4	4	4	22	2.0691	d__Bacteria;p__Firmicutes;c__Bacilli;o__Lactobacillales;f__Streptococcaceae;g__Streptococcus;s__
MAG0025	Streptococcus pluranimalium	1	1909005	38.76	6	6	6	23	2.0691	d__Bacteria;p__Firmicutes;c__Bacilli;o__Lactobacillales;f__Streptococcaceae;g__Streptococcus;s__Streptococcus pluranimalium
MAG0026	Streptococcus sp.	1	2131713	43.02	5	6	6	22	2.0691	d__Bacteria;p__Firmicutes;c__Bacilli;o__Lactobacillales;f__Streptococcaceae;g__Streptococcus;s__
MAG0027	Basfia sp.	1	2436559	45.99	7	6	6	23	2.4352	d__Bacteria;p__Proteobacteria;c__Gammaproteobacteria;o__Enterobacterales;f__Pasteurellaceae;g__Basfia;s__
MAG0028	Lactobacillus murinus	1	2521482	39.92	7	6	6	23	2.40302	d__Bacteria;p__Firmicutes;c__Bacilli;o__Lactobacillales;f__Lactobacillaceae;g__Lactobacillus_B;s__Lactobacillus_B murinus
MAG0029	Veillonella parvula	1	2163923	38.84	4	4	4	23	1.9194	d__Bacteria;p__Firmicutes_C;c__Negativicutes;o__Veillonellales;f__Veillonellaceae;g__Veillonella;s__Veillonella parvula_A
MAG0030	Basfia sp.	1	2232547	46.53	7	6	6	20	2.4352	d__Bacteria;p__Proteobacteria;c__Gammaproteobacteria;o__Enterobacterales;f__Pasteurellaceae;g__Basfia;s__
MAG0031	Cetobacterium sp.	1	2157400	31.38	11	10	10	22	2.4695	d__Bacteria;p__Fusobacteriota;c__Fusobacteriia;o__Fusobacteriales;f__Fusobacteriaceae;g__Cetobacterium_A;s__
MAG0032	Clostridium sp001403635	1	2934472	28.27	11	11	11	23	3.7362	d__Bacteria;p__Firmicutes_A;c__Clostridia;o__Clostridiales;f__Clostridiaceae;g__Clostridium_P;s__Clostridium_P sp001403635
MAG0033	Basfia sp.	1	2333852	46.21	6	6	5	22	2.4352	d__Bacteria;p__Proteobacteria;c__Gammaproteobacteria;o__Enterobacterales;f__Pasteurellaceae;g__Basfia;s__
MAG0034	Necropsobacter rosorum	1	2576332	48.88	7	6	6	20	2.5095	d__Bacteria;p__Proteobacteria;c__Gammaproteobacteria;o__Enterobacterales;f__Pasteurellaceae;g__Necropsobacter;s__Necropsobacter rosorum
MAG0035	Helicobacter sp.	1	1979960	30.67	2	1	2	20	1.6624	d__Bacteria;p__Campylobacterota;c__Campylobacteria;o__Campylobacterales;f__Helicobacteraceae;g__Helicobacter_A;s__
MAG0036	Clostridium sp.	1	2601451	28.11	9	13	13	20	3.5814	d__Bacteria;p__Firmicutes_A;c__Clostridia;o__Clostridiales;f__Clostridiaceae;g__Clostridium;s__
MAG0037	Helicobacter sp.	1	1997287	30.64	2	1	2	19	1.6624	d__Bacteria;p__Campylobacterota;c__Campylobacteria;o__Campylobacterales;f__Helicobacteraceae;g__Helicobacter_A;s__
MAG0038	Terrisporobacter sp.	1	2595324	27.81	9	9	9	23	4.0848	d__Bacteria;p__Firmicutes_A;c__Clostridia;o__Peptostreptococcales;f__Peptostreptococcaceae;g__Terrisporobacter;s__
MAG0039	Basfia sp.	1	2322204	47.02	5	6	6	23	2.4352	d__Bacteria;p__Proteobacteria;c__Gammaproteobacteria;o__Enterobacterales;f__Pasteurellaceae;g__Basfia;s__
MAG0040	Cellulosilyticum sp.	1	3078681	34.58	14	11	12	21	4.4424	d__Bacteria;p__Firmicutes_A;c__Clostridia;o__Lachnospirales;f__Cellulosilyticaceae;g__Cellulosilyticum;s__
