# Supplementary material for: PandaGUT provides new insights into bacterial diversity, function, and resistome landscapes with implications for conservation
Source: Microbiome. 2023 Oct 7;11:221. doi: 10.1186/s40168-023-01657-0 (PMC10559513; doi:10.1186/s40168-023-01657-0)
Supplement: Supplementary file 3 — Additional file 2: Table S1. Samples and corresponding information regarding collection location, captivity status, and sequencing data collected in this study. n/a, not available. Table S2. Assembly and annotation information for 820 metagenome-assembled genomes. TGS, single-molecular sequencing data. NGS, Illumina sequencing data. Table S3. Genome characteristics for the 40 circular metagenome-assembled genomes. Table S4. Annotation information of the CAZyme genes of 40 circular metagenome-assembled genomes. Table S5. COG annotations for all nonredundant microbial genes. [file 40168_2023_1657_MOESM2_ESM.zip › Supplementary_Table_4_circle MAGs CAZy.xls]

COG	level1	level2	level3	MAG0001	MAG0002	MAG0003	MAG0004	MAG0005	MAG0006	MAG0007	MAG0008	MAG0009	MAG0010	MAG0011	MAG0012	MAG0013	MAG0014	MAG0015	MAG0016	MAG0017	MAG0018	MAG0019	MAG0020	MAG0021	MAG0022	MAG0023	MAG0024	MAG0025	MAG0026	MAG0027	MAG0028	MAG0029	MAG0030	MAG0031	MAG0032	MAG0033	MAG0034	MAG0035	MAG0036	MAG0037	MAG0038	MAG0039	MAG0040
AA10	AA	redox enzymes that act in conjunction with CAZymes	Auxiliary Activities	0	0	0	1	0	2	0	0	1	0	0	1	0	0	0	0	1	0	0	0	0	0	0	0	0	0	0	0	0	0	0	0	0	0	0	0	0	0	0	0
CBM12	CBM	adhesion to carbohydrates	Carbohydrate-Binding Modules	0	0	0	0	0	0	0	0	0	0	0	0	0	0	0	0	0	0	0	0	0	0	0	0	0	0	0	0	0	0	0	0	0	0	0	0	0	0	0	0
CBM13	CBM	adhesion to carbohydrates	Carbohydrate-Binding Modules	0	0	0	0	0	0	0	0	0	0	0	0	1	0	0	0	0	0	0	0	0	0	1	0	0	0	0	0	0	0	0	0	0	0	0	0	0	0	0	0
CBM2	CBM	adhesion to carbohydrates	Carbohydrate-Binding Modules	0	0	0	1	0	0	0	0	0	0	0	0	0	0	0	0	0	0	0	0	0	0	0	0	0	0	0	0	0	0	0	0	0	0	0	0	0	0	0	0
CBM32	CBM	adhesion to carbohydrates	Carbohydrate-Binding Modules	0	0	0	0	0	0	0	0	0	0	0	1	0	0	0	0	0	0	0	0	0	0	1	0	0	0	0	0	0	0	0	0	0	0	0	0	0	0	0	0
CBM34	CBM	adhesion to carbohydrates	Carbohydrate-Binding Modules	0	0	0	1	1	1	0	1	1	0	0	1	0	0	0	0	0	1	0	0	1	0	0	0	0	0	0	1	0	0	0	0	0	0	0	0	0	0	0	0
CBM4	CBM	adhesion to carbohydrates	Carbohydrate-Binding Modules	0	0	0	0	0	0	0	0	0	0	0	0	0	0	0	0	0	0	0	0	0	0	0	0	0	0	0	0	0	0	0	0	0	0	0	0	0	0	0	0
CBM40	CBM	adhesion to carbohydrates	Carbohydrate-Binding Modules	0	0	0	0	0	0	0	0	0	0	0	0	0	0	0	0	0	0	0	0	0	0	0	0	0	0	0	0	0	0	0	0	0	0	0	0	0	0	0	0
CBM41	CBM	adhesion to carbohydrates	Carbohydrate-Binding Modules	0	0	0	0	0	0	0	0	0	0	0	0	0	0	0	0	0	0	0	0	0	0	0	0	0	0	0	0	0	0	0	0	0	0	0	0	0	0	0	0
CBM48	CBM	adhesion to carbohydrates	Carbohydrate-Binding Modules	0	1	2	1	1	0	2	1	1	0	1	1	1	1	0	0	0	1	0	0	1	1	0	1	1	1	1	1	0	1	0	0	1	1	0	0	0	0	1	0
CBM5	CBM	adhesion to carbohydrates	Carbohydrate-Binding Modules	0	0	0	0	0	0	0	0	1	0	0	1	0	0	0	0	3	0	0	0	0	0	2	0	0	0	0	0	0	0	0	1	0	0	0	0	0	0	0	0
CBM50	CBM	adhesion to carbohydrates	Carbohydrate-Binding Modules	3	4	4	5	6	2	4	6	2	3	3	2	5	3	0	0	5	0	1	1	6	2	2	0	1	0	3	7	0	2	0	0	3	4	1	0	1	1	4	0
CBM54	CBM	adhesion to carbohydrates	Carbohydrate-Binding Modules	0	0	0	0	0	0	0	0	0	0	0	0	0	0	0	0	0	0	0	0	0	0	0	0	0	0	0	0	0	0	0	0	0	0	0	0	0	0	0	0
CBM66	CBM	adhesion to carbohydrates	Carbohydrate-Binding Modules	0	0	0	0	0	0	0	0	0	0	1	0	0	0	0	0	0	0	0	0	0	0	0	0	0	0	0	0	0	0	0	0	0	0	0	0	0	0	0	0
CBM68	CBM	adhesion to carbohydrates	Carbohydrate-Binding Modules	0	0	0	0	0	0	0	0	0	0	0	0	0	0	0	0	0	1	0	0	0	0	0	0	0	0	0	0	0	0	0	0	0	0	0	0	0	0	0	0
CBM73	CBM	adhesion to carbohydrates	Carbohydrate-Binding Modules	0	0	0	1	0	0	0	0	0	0	0	0	0	0	0	0	3	0	0	0	0	0	0	0	0	0	0	0	0	0	0	0	0	0	0	0	0	0	0	0
CE11	CE	hydrolysis of carbohydrate esters	Carbohydrate Esterases	1	1	1	1	1	0	1	0	0	0	0	0	1	1	0	1	1	0	1	1	0	1	1	0	0	0	1	0	1	1	1	0	1	1	1	0	1	0	1	0
CE4	CE	hydrolysis of carbohydrate esters	Carbohydrate Esterases	2	1	1	0	1	1	1	0	1	0	0	3	1	0	0	0	0	5	0	0	0	1	1	0	1	0	1	0	0	1	0	0	1	0	0	0	0	1	1	2
CE7	CE	hydrolysis of carbohydrate esters	Carbohydrate Esterases	0	0	0	0	0	1	0	0	0	0	0	0	0	0	0	0	0	0	0	0	1	0	0	0	0	0	0	1	0	0	0	0	0	0	0	0	0	0	0	0
CE8	CE	hydrolysis of carbohydrate esters	Carbohydrate Esterases	0	0	1	0	1	0	1	1	0	0	0	0	0	0	0	0	0	0	0	0	0	0	0	0	0	0	0	0	0	0	0	0	0	0	0	0	0	0	0	0
CE9	CE	hydrolysis of carbohydrate esters	Carbohydrate Esterases	0	0	2	2	2	1	3	0	2	3	1	1	1	1	1	0	2	1	0	0	2	1	2	1	1	1	1	2	0	1	1	1	1	1	0	1	0	0	1	0
GH0	GH	hydrolysis and/or rearrangement of glycosidic bonds	Glycoside Hydrolases	1	0	0	0	0	0	0	0	0	1	0	0	0	0	0	0	1	0	0	0	0	0	1	0	1	0	0	0	0	0	0	0	0	0	0	0	0	1	0	0
GH1	GH	hydrolysis and/or rearrangement of glycosidic bonds	Glycoside Hydrolases	0	0	6	5	5	7	6	0	8	0	6	6	0	0	2	0	1	8	0	0	4	0	1	3	6	5	0	6	0	0	0	2	0	0	0	3	0	1	0	2
GH101	GH	hydrolysis and/or rearrangement of glycosidic bonds	Glycoside Hydrolases	0	0	0	0	0	1	0	0	0	0	0	0	0	0	0	0	0	0	0	0	0	0	0	0	0	0	0	0	0	0	0	0	0	0	0	0	0	0	0	0
GH102	GH	hydrolysis and/or rearrangement of glycosidic bonds	Glycoside Hydrolases	0	1	1	1	1	0	1	0	0	1	0	0	1	1	0	0	1	0	0	0	0	1	1	0	0	0	1	0	0	1	0	0	1	1	0	0	0	0	1	0
GH103	GH	hydrolysis and/or rearrangement of glycosidic bonds	Glycoside Hydrolases	2	2	2	2	2	0	2	0	0	1	0	0	1	1	0	0	1	0	0	0	0	1	1	0	0	0	1	0	0	1	0	0	1	1	0	0	0	0	1	0
GH105	GH	hydrolysis and/or rearrangement of glycosidic bonds	Glycoside Hydrolases	0	0	1	1	2	0	0	0	1	0	0	0	0	0	0	0	1	1	0	0	0	0	0	0	0	0	0	0	0	0	0	0	0	0	0	0	0	0	0	0
GH108	GH	hydrolysis and/or rearrangement of glycosidic bonds	Glycoside Hydrolases	0	0	0	0	0	0	0	0	0	0	0	0	1	0	0	0	0	0	0	0	0	0	0	0	0	0	0	0	0	0	0	0	0	1	0	0	0	0	1	0
GH109	GH	hydrolysis and/or rearrangement of glycosidic bonds	Glycoside Hydrolases	0	0	0	0	0	0	0	0	0	0	0	0	0	0	0	0	0	0	0	0	0	0	1	0	0	0	0	0	0	0	0	0	0	0	0	0	0	0	0	0
GH114	GH	hydrolysis and/or rearrangement of glycosidic bonds	Glycoside Hydrolases	0	0	1	1	1	0	1	0	0	1	0	0	0	0	0	0	0	0	0	0	0	0	0	0	0	0	0	0	0	0	0	0	0	0	0	0	0	0	0	0
GH120	GH	hydrolysis and/or rearrangement of glycosidic bonds	Glycoside Hydrolases	0	0	0	0	0	0	0	1	0	0	0	0	0	0	0	0	0	0	0	0	0	0	0	0	0	0	0	0	0	0	0	0	0	0	0	0	0	0	0	0
GH123	GH	hydrolysis and/or rearrangement of glycosidic bonds	Glycoside Hydrolases	0	0	0	1	0	0	0	0	0	0	0	0	0	0	0	0	0	0	0	0	0	0	0	0	0	0	0	0	0	0	0	0	0	0	0	0	0	0	0	0
GH125	GH	hydrolysis and/or rearrangement of glycosidic bonds	Glycoside Hydrolases	0	0	0	0	0	1	0	0	1	0	0	1	0	0	0	0	0	0	0	0	0	0	0	1	0	0	0	0	0	0	0	1	0	0	0	0	0	0	0	1
GH126	GH	hydrolysis and/or rearrangement of glycosidic bonds	Glycoside Hydrolases	0	0	0	0	0	1	0	0	0	0	0	0	0	0	0	0	0	0	0	0	0	0	0	0	0	0	0	0	0	0	0	0	0	0	0	0	0	0	0	0
GH127	GH	hydrolysis and/or rearrangement of glycosidic bonds	Glycoside Hydrolases	0	0	1	0	1	0	0	0	0	0	0	0	0	0	0	0	0	0	0	0	0	0	0	0	0	0	0	0	0	0	0	0	0	0	0	0	0	0	0	0
GH13	GH	hydrolysis and/or rearrangement of glycosidic bonds	Glycoside Hydrolases	0	0	0	1	0	0	1	0	0	0	0	0	0	0	0	0	0	2	0	0	1	1	0	0	0	0	1	1	0	1	0	0	1	0	0	0	0	0	1	0
GH130	GH	hydrolysis and/or rearrangement of glycosidic bonds	Glycoside Hydrolases	0	0	0	1	0	0	0	0	1	0	0	0	0	0	0	0	0	0	0	0	0	0	0	0	0	0	0	0	0	0	0	0	0	0	0	0	0	0	0	0
GH135	GH	hydrolysis and/or rearrangement of glycosidic bonds	Glycoside Hydrolases	0	0	0	1	0	0	0	0	0	1	0	0	0	0	0	0	0	0	0	0	0	0	0	0	0	0	0	0	0	0	0	0	0	0	0	0	0	0	0	0
GH136	GH	hydrolysis and/or rearrangement of glycosidic bonds	Glycoside Hydrolases	0	0	0	0	0	1	0	0	0	0	0	0	0	0	0	0	0	0	0	0	0	0	0	0	0	0	0	0	0	0	0	0	0	0	0	0	0	0	0	0
GH13_11	GH	hydrolysis and/or rearrangement of glycosidic bonds	Glycoside Hydrolases	0	1	1	1	1	0	2	0	0	0	0	0	1	0	0	0	0	0	0	0	0	1	0	0	0	0	1	0	0	1	0	0	1	0	0	0	0	0	1	0
GH13_12	GH	hydrolysis and/or rearrangement of glycosidic bonds	Glycoside Hydrolases	0	0	0	0	0	0	0	0	0	0	0	0	0	0	0	0	0	0	0	0	0	0	0	0	0	0	0	0	0	0	0	0	0	0	0	0	0	0	0	0
GH13_14	GH	hydrolysis and/or rearrangement of glycosidic bonds	Glycoside Hydrolases	0	0	0	0	0	0	0	0	0	0	0	0	0	0	0	0	0	1	0	0	0	0	0	0	0	0	0	0	0	0	0	0	0	0	0	0	0	0	0	0
GH13_18	GH	hydrolysis and/or rearrangement of glycosidic bonds	Glycoside Hydrolases	0	0	1	1	1	0	1	1	1	0	1	0	0	0	0	0	0	0	0	0	1	0	0	1	0	0	0	1	0	0	0	0	0	0	0	0	0	0	0	1
GH13_19	GH	hydrolysis and/or rearrangement of glycosidic bonds	Glycoside Hydrolases	0	0	0	1	1	0	0	0	0	0	0	0	0	1	0	0	0	0	0	0	0	1	1	0	0	0	0	0	0	1	0	0	1	1	0	0	0	0	1	0
GH13_20	GH	hydrolysis and/or rearrangement of glycosidic bonds	Glycoside Hydrolases	0	0	0	0	0	1	0	1	1	0	0	1	0	0	0	0	0	1	0	0	1	0	0	0	0	0	0	1	0	0	0	0	0	0	0	0	0	0	0	0
GH13_21	GH	hydrolysis and/or rearrangement of glycosidic bonds	Glycoside Hydrolases	0	0	0	1	1	0	0	0	0	0	0	0	0	0	0	0	0	0	0	0	0	0	0	0	0	0	0	0	0	0	0	0	0	0	0	0	0	0	0	0
GH13_23	GH	hydrolysis and/or rearrangement of glycosidic bonds	Glycoside Hydrolases	0	0	0	0	0	0	0	0	0	0	0	0	0	0	0	0	0	0	0	0	0	0	1	0	0	0	0	0	0	0	0	0	0	0	0	0	0	0	0	0
GH13_29	GH	hydrolysis and/or rearrangement of glycosidic bonds	Glycoside Hydrolases	0	1	1	1	1	0	1	0	1	0	1	0	0	1	0	0	1	0	0	0	1	1	0	1	1	1	1	1	0	0	0	0	1	1	0	0	0	0	1	0
GH13_3	GH	hydrolysis and/or rearrangement of glycosidic bonds	Glycoside Hydrolases	0	1	1	1	1	0	1	0	0	1	0	0	0	0	0	0	0	0	0	0	0	0	0	0	0	0	0	0	0	0	0	0	0	0	0	0	0	0	0	0
GH13_31	GH	hydrolysis and/or rearrangement of glycosidic bonds	Glycoside Hydrolases	0	0	0	1	2	3	0	0	2	0	1	2	0	0	1	0	1	3	0	0	2	0	0	1	2	1	0	2	0	0	0	0	0	0	0	0	0	0	0	0
GH13_36	GH	hydrolysis and/or rearrangement of glycosidic bonds	Glycoside Hydrolases	0	0	0	0	0	0	0	0	0	0	0	1	0	0	0	0	0	0	0	0	0	0	0	0	0	0	0	0	0	0	0	0	0	0	0	0	0	0	0	0
GH13_39	GH	hydrolysis and/or rearrangement of glycosidic bonds	Glycoside Hydrolases	0	0	0	0	0	0	0	1	0	0	0	1	0	0	0	0	0	0	0	0	0	0	0	0	0	0	0	0	0	0	0	0	0	0	0	0	0	0	0	0
GH13_5	GH	hydrolysis and/or rearrangement of glycosidic bonds	Glycoside Hydrolases	0	0	0	1	1	0	0	0	0	0	1	1	0	0	0	0	0	0	0	0	0	0	0	0	1	0	0	0	0	0	0	0	0	0	0	0	0	0	0	0
GH13_8	GH	hydrolysis and/or rearrangement of glycosidic bonds	Glycoside Hydrolases	0	0	0	0	0	0	0	0	1	0	0	1	0	0	0	0	0	0	0	0	0	0	0	0	0	0	0	0	0	0	0	0	0	0	0	0	0	0	0	0
GH13_9	GH	hydrolysis and/or rearrangement of glycosidic bonds	Glycoside Hydrolases	0	1	1	1	1	0	1	1	0	0	1	0	1	1	0	0	0	1	0	0	1	1	0	1	1	1	1	1	0	1	0	0	1	1	0	0	0	0	1	0
GH146	GH	hydrolysis and/or rearrangement of glycosidic bonds	Glycoside Hydrolases	0	0	0	0	0	0	0	0	0	0	0	0	0	0	0	0	0	0	0	0	0	0	1	0	0	0	0	0	0	0	0	0	0	0	0	0	0	0	0	0
GH148	GH	hydrolysis and/or rearrangement of glycosidic bonds	Glycoside Hydrolases	0	0	0	0	0	0	0	0	0	0	0	0	0	0	0	0	0	0	0	0	0	0	1	0	0	0	0	0	0	0	0	0	0	0	0	0	0	0	0	0
GH15	GH	hydrolysis and/or rearrangement of glycosidic bonds	Glycoside Hydrolases	0	0	0	0	0	0	0	0	0	0	0	0	0	0	0	0	0	0	0	0	0	0	1	0	0	0	0	0	0	0	0	0	0	0	0	0	0	0	0	0
GH151	GH	hydrolysis and/or rearrangement of glycosidic bonds	Glycoside Hydrolases	0	0	0	0	0	0	0	0	0	0	0	1	0	0	0	0	0	0	0	0	0	0	0	0	0	0	0	0	0	0	0	0	0	0	0	0	0	0	0	0
GH153	GH	hydrolysis and/or rearrangement of glycosidic bonds	Glycoside Hydrolases	1	0	0	0	0	0	0	0	0	0	0	0	1	0	0	0	0	0	0	0	0	0	0	0	0	0	0	0	0	0	0	0	0	0	0	0	0	0	0	0
GH154	GH	hydrolysis and/or rearrangement of glycosidic bonds	Glycoside Hydrolases	0	0	1	0	1	2	1	0	0	0	0	0	0	0	0	0	1	0	0	0	0	0	0	0	0	0	0	0	0	0	0	0	0	0	0	0	0	0	0	0
GH16	GH	hydrolysis and/or rearrangement of glycosidic bonds	Glycoside Hydrolases	0	0	0	0	0	0	0	0	0	1	0	0	0	0	0	0	0	0	0	0	0	0	0	0	0	0	0	0	0	0	0	0	0	0	0	0	0	0	0	0
GH161	GH	hydrolysis and/or rearrangement of glycosidic bonds	Glycoside Hydrolases	0	0	0	0	0	0	0	0	0	0	0	0	0	0	0	0	0	0	0	0	0	0	0	0	0	0	0	0	0	0	0	0	0	0	0	0	0	0	0	1
GH16_21	GH	hydrolysis and/or rearrangement of glycosidic bonds	Glycoside Hydrolases	0	0	0	0	0	0	0	0	0	0	0	0	0	0	0	0	0	0	0	0	0	0	0	0	0	0	0	0	0	0	0	0	0	0	0	0	0	0	0	1
GH16_24	GH	hydrolysis and/or rearrangement of glycosidic bonds	Glycoside Hydrolases	0	0	0	0	0	0	0	0	1	0	0	0	0	0	0	0	0	0	0	0	0	0	0	0	0	0	0	0	0	0	0	0	0	0	0	0	0	0	0	0
GH16_3	GH	hydrolysis and/or rearrangement of glycosidic bonds	Glycoside Hydrolases	0	0	0	0	0	0	0	0	0	0	0	0	0	0	0	0	0	0	0	0	0	0	0	0	0	0	0	0	0	0	0	0	0	0	0	0	0	0	0	0
GH16_6	GH	hydrolysis and/or rearrangement of glycosidic bonds	Glycoside Hydrolases	0	0	0	0	0	0	0	0	0	0	0	0	0	0	0	0	0	0	0	0	0	0	0	0	0	0	0	0	0	0	0	0	0	0	0	0	0	0	0	0
GH17	GH	hydrolysis and/or rearrangement of glycosidic bonds	Glycoside Hydrolases	0	2	0	0	0	0	0	0	0	0	0	0	0	0	0	0	0	0	0	0	0	0	0	0	0	0	0	0	0	0	0	0	0	0	0	0	0	0	0	0
GH18	GH	hydrolysis and/or rearrangement of glycosidic bonds	Glycoside Hydrolases	0	0	0	2	1	3	2	0	2	0	0	3	0	0	0	1	1	0	0	0	0	0	1	0	0	0	0	0	1	0	0	1	0	0	0	0	0	1	0	1
GH19	GH	hydrolysis and/or rearrangement of glycosidic bonds	Glycoside Hydrolases	0	2	0	0	0	0	0	0	0	0	0	0	0	0	0	0	2	0	0	0	0	0	3	0	0	0	0	0	0	0	0	0	0	0	0	0	0	0	0	0
GH2	GH	hydrolysis and/or rearrangement of glycosidic bonds	Glycoside Hydrolases	0	0	2	3	3	1	1	1	0	1	0	1	1	0	0	0	1	1	0	0	1	1	0	0	0	0	1	1	0	1	0	1	1	0	0	0	0	1	1	0
GH20	GH	hydrolysis and/or rearrangement of glycosidic bonds	Glycoside Hydrolases	0	0	1	2	1	1	1	0	1	0	0	1	1	0	0	0	2	0	0	0	0	1	0	0	0	0	1	0	0	1	0	0	1	0	0	0	0	0	1	0
GH23	GH	hydrolysis and/or rearrangement of glycosidic bonds	Glycoside Hydrolases	4	6	7	7	7	1	6	1	2	6	2	2	3	3	0	2	8	0	2	2	1	4	3	1	2	0	5	1	2	4	0	0	4	3	2	0	2	0	3	0
GH24	GH	hydrolysis and/or rearrangement of glycosidic bonds	Glycoside Hydrolases	3	0	4	1	1	0	2	0	0	5	0	0	0	0	0	0	0	0	0	0	0	0	0	0	0	0	0	0	0	0	0	0	0	0	0	0	0	0	0	0
GH25	GH	hydrolysis and/or rearrangement of glycosidic bonds	Glycoside Hydrolases	0	0	0	0	0	2	0	1	2	0	2	2	0	0	0	0	0	0	0	0	2	0	0	0	1	1	0	3	0	0	0	0	0	0	0	0	0	0	0	0
GH28	GH	hydrolysis and/or rearrangement of glycosidic bonds	Glycoside Hydrolases	0	0	0	1	2	0	0	0	0	0	0	0	0	0	0	0	0	0	0	0	0	0	1	0	0	0	0	0	0	0	0	0	0	0	0	0	0	0	0	0
GH29	GH	hydrolysis and/or rearrangement of glycosidic bonds	Glycoside Hydrolases	0	0	0	0	0	0	0	0	0	0	0	0	0	0	0	0	0	0	0	0	0	0	0	0	0	0	0	0	0	0	0	0	0	0	0	0	0	0	0	1
GH3	GH	hydrolysis and/or rearrangement of glycosidic bonds	Glycoside Hydrolases	1	2	4	4	3	1	2	1	0	2	0	1	1	1	0	2	1	1	0	0	0	1	2	2	0	0	1	0	2	1	0	0	1	1	0	0	0	3	1	1
GH31	GH	hydrolysis and/or rearrangement of glycosidic bonds	Glycoside Hydrolases	0	0	2	2	2	0	1	0	0	0	0	0	1	0	0	0	0	0	0	0	0	1	1	0	0	0	1	0	0	1	0	0	1	2	0	0	0	0	1	0
GH32	GH	hydrolysis and/or rearrangement of glycosidic bonds	Glycoside Hydrolases	0	1	0	1	2	1	0	1	0	0	2	1	1	1	0	0	0	4	0	0	2	1	0	1	1	1	1	2	0	1	0	0	1	1	0	0	0	0	1	0
GH33	GH	hydrolysis and/or rearrangement of glycosidic bonds	Glycoside Hydrolases	0	0	1	0	0	0	0	0	0	0	0	0	0	1	0	0	0	0	0	0	0	1	0	0	0	0	1	0	0	1	0	0	1	1	0	0	0	0	1	0
GH35	GH	hydrolysis and/or rearrangement of glycosidic bonds	Glycoside Hydrolases	0	0	0	0	0	2	0	0	1	0	0	0	0	0	0	0	0	0	0	0	2	0	0	1	1	0	0	2	0	0	0	0	0	0	0	0	0	0	0	0
GH36	GH	hydrolysis and/or rearrangement of glycosidic bonds	Glycoside Hydrolases	0	0	1	1	0	0	1	1	0	0	2	0	0	0	0	0	0	3	0	0	2	1	0	1	0	0	1	1	0	1	0	0	1	0	0	1	0	0	1	1
GH37	GH	hydrolysis and/or rearrangement of glycosidic bonds	Glycoside Hydrolases	0	0	0	0	1	0	0	0	0	0	0	0	0	0	0	0	0	0	0	0	0	0	0	0	0	0	0	0	0	0	0	0	0	0	0	0	0	0	0	0
GH38	GH	hydrolysis and/or rearrangement of glycosidic bonds	Glycoside Hydrolases	0	0	0	1	2	1	0	0	2	0	0	2	0	0	0	0	0	0	0	0	0	0	0	0	0	0	0	0	0	0	1	1	0	0	0	0	0	0	0	0
GH4	GH	hydrolysis and/or rearrangement of glycosidic bonds	Glycoside Hydrolases	0	0	1	5	7	1	2	0	1	0	0	0	0	1	0	0	0	1	0	0	1	0	0	0	0	0	0	1	0	0	1	3	0	1	0	0	0	1	0	1
GH42	GH	hydrolysis and/or rearrangement of glycosidic bonds	Glycoside Hydrolases	0	0	1	0	1	0	0	2	0	0	0	0	0	0	0	0	0	1	0	0	0	0	0	0	0	0	0	0	0	0	0	0	0	0	0	0	0	0	0	0
GH43_11	GH	hydrolysis and/or rearrangement of glycosidic bonds	Glycoside Hydrolases	0	0	0	0	0	0	0	2	0	0	0	1	0	1	0	0	0	0	0	0	0	0	0	0	0	0	0	0	0	0	0	0	0	0	0	0	0	0	0	0
GH43_22	GH	hydrolysis and/or rearrangement of glycosidic bonds	Glycoside Hydrolases	0	0	0	0	0	0	0	0	0	0	0	0	0	0	0	0	0	1	0	0	0	0	0	0	0	0	0	0	0	0	0	0	0	0	0	0	0	0	0	0
GH43_26	GH	hydrolysis and/or rearrangement of glycosidic bonds	Glycoside Hydrolases	0	0	1	1	1	0	0	0	0	0	0	0	0	0	1	0	0	1	0	0	0	0	1	0	0	0	0	0	0	0	0	0	0	0	0	0	0	0	0	0
GH43_29	GH	hydrolysis and/or rearrangement of glycosidic bonds	Glycoside Hydrolases	0	0	0	0	0	0	0	0	0	0	0	0	0	0	0	0	0	0	0	0	0	0	1	0	0	0	0	0	0	0	0	0	0	0	0	0	0	0	0	0
GH43_4	GH	hydrolysis and/or rearrangement of glycosidic bonds	Glycoside Hydrolases	0	0	0	0	0	0	0	0	0	0	0	0	0	0	0	0	0	0	0	0	0	0	1	0	0	0	0	0	0	0	0	0	0	0	0	0	0	0	0	0
GH43_5	GH	hydrolysis and/or rearrangement of glycosidic bonds	Glycoside Hydrolases	0	0	0	0	0	0	0	0	0	0	0	0	0	0	0	0	0	0	0	0	0	0	2	0	0	0	0	0	0	0	0	0	0	0	0	0	0	0	0	0
GH50	GH	hydrolysis and/or rearrangement of glycosidic bonds	Glycoside Hydrolases	0	1	0	0	0	0	0	0	0	0	0	0	0	0	0	0	0	0	0	0	0	0	0	0	0	0	0	0	0	0	0	0	0	0	0	0	0	0	0	0
GH51	GH	hydrolysis and/or rearrangement of glycosidic bonds	Glycoside Hydrolases	0	0	0	0	0	0	0	1	0	0	0	0	0	0	1	0	0	0	0	0	0	0	1	0	0	0	0	0	0	0	0	0	0	0	0	0	0	0	0	1
GH53	GH	hydrolysis and/or rearrangement of glycosidic bonds	Glycoside Hydrolases	0	0	1	0	0	0	0	0	0	0	0	0	0	0	0	0	0	0	0	0	0	0	0	0	0	0	0	0	0	0	0	0	0	0	0	0	0	0	0	0
GH5_13	GH	hydrolysis and/or rearrangement of glycosidic bonds	Glycoside Hydrolases	0	0	1	1	1	0	0	0	0	0	0	0	0	0	0	0	0	0	0	0	0	0	0	0	0	0	0	0	0	0	0	0	0	0	0	0	0	0	0	0
GH5_2	GH	hydrolysis and/or rearrangement of glycosidic bonds	Glycoside Hydrolases	0	0	0	0	0	0	0	0	0	0	0	0	0	0	0	0	0	0	0	0	0	0	0	0	0	0	0	0	0	0	0	0	0	0	0	0	0	0	0	1
GH5_44	GH	hydrolysis and/or rearrangement of glycosidic bonds	Glycoside Hydrolases	0	0	0	0	0	0	0	1	0	0	0	0	0	0	0	0	0	0	0	0	0	0	0	0	0	0	0	0	0	0	0	0	0	0	0	0	0	0	0	0
GH6	GH	hydrolysis and/or rearrangement of glycosidic bonds	Glycoside Hydrolases	0	0	0	1	0	0	0	0	0	0	0	0	0	0	0	0	0	0	0	0	0	0	0	0	0	0	0	0	0	0	0	0	0	0	0	0	0	0	0	0
GH63	GH	hydrolysis and/or rearrangement of glycosidic bonds	Glycoside Hydrolases	0	0	1	0	1	1	0	0	0	0	0	0	0	0	0	0	1	0	0	0	0	0	0	0	0	0	0	0	0	0	0	0	0	0	0	0	0	0	0	0
GH65	GH	hydrolysis and/or rearrangement of glycosidic bonds	Glycoside Hydrolases	0	0	0	1	1	2	0	1	1	0	0	2	0	0	2	0	0	0	0	0	1	0	0	1	0	0	0	1	0	0	0	0	0	0	0	0	0	0	0	0
GH66	GH	hydrolysis and/or rearrangement of glycosidic bonds	Glycoside Hydrolases	0	0	0	0	0	0	0	0	0	0	1	0	0	0	0	0	0	0	0	0	0	0	0	0	0	0	0	0	0	0	0	0	0	0	0	0	0	0	0	0
GH67	GH	hydrolysis and/or rearrangement of glycosidic bonds	Glycoside Hydrolases	0	0	0	0	0	0	0	0	0	0	0	1	0	0	0	0	0	0	0	0	0	0	0	0	0	0	0	0	0	0	0	0	0	0	0	0	0	0	0	0
GH68	GH	hydrolysis and/or rearrangement of glycosidic bonds	Glycoside Hydrolases	0	0	1	0	0	0	0	0	0	0	0	0	0	0	0	0	0	0	0	0	0	0	0	0	0	0	0	0	0	0	0	0	0	0	0	0	0	0	0	0
GH70	GH	hydrolysis and/or rearrangement of glycosidic bonds	Glycoside Hydrolases	0	0	0	0	0	0	0	0	0	0	5	0	0	0	0	0	0	0	0	0	0	0	0	0	0	0	0	0	0	0	0	0	0	0	0	0	0	0	0	0
GH73	GH	hydrolysis and/or rearrangement of glycosidic bonds	Glycoside Hydrolases	0	1	2	1	2	5	1	4	4	2	2	3	0	0	0	0	3	1	0	1	2	0	2	1	3	1	0	2	0	0	0	0	0	0	0	0	0	0	0	0
GH77	GH	hydrolysis and/or rearrangement of glycosidic bonds	Glycoside Hydrolases	0	1	2	1	1	0	2	0	0	0	1	1	1	1	0	0	0	0	0	0	0	1	0	1	1	1	2	0	0	1	0	0	2	1	0	0	0	0	2	0
GH78	GH	hydrolysis and/or rearrangement of glycosidic bonds	Glycoside Hydrolases	0	0	0	0	2	0	0	0	0	0	1	0	0	0	0	0	0	0	0	0	0	0	0	0	0	0	0	0	0	0	0	0	0	0	0	0	0	0	0	0
GH8	GH	hydrolysis and/or rearrangement of glycosidic bonds	Glycoside Hydrolases	0	2	1	2	1	0	1	1	0	0	0	1	0	0	0	0	1	0	0	0	0	0	0	0	0	0	0	0	0	0	0	0	0	0	0	0	0	0	0	0
GH85	GH	hydrolysis and/or rearrangement of glycosidic bonds	Glycoside Hydrolases	0	0	0	0	0	0	0	0	0	0	0	1	0	0	0	0	0	0	0	0	0	0	0	0	0	0	0	0	0	0	0	0	0	0	0	0	0	0	0	0
GH88	GH	hydrolysis and/or rearrangement of glycosidic bonds	Glycoside Hydrolases	0	0	1	0	1	2	1	0	1	0	0	0	0	0	0	0	0	0	0	0	0	0	0	0	0	0	0	0	0	0	0	0	0	0	0	0	0	0	0	0
GH9	GH	hydrolysis and/or rearrangement of glycosidic bonds	Glycoside Hydrolases	0	0	0	0	0	0	0	0	0	0	0	0	0	0	0	0	1	0	0	0	0	0	0	0	0	0	0	0	0	0	0	0	0	0	0	0	0	0	0	0
GH92	GH	hydrolysis and/or rearrangement of glycosidic bonds	Glycoside Hydrolases	0	0	0	0	0	1	0	0	0	0	0	1	0	0	0	0	0	0	0	0	0	0	0	0	0	0	0	0	0	0	0	0	0	0	0	0	0	0	0	0
GH94	GH	hydrolysis and/or rearrangement of glycosidic bonds	Glycoside Hydrolases	0	0	0	0	0	1	1	0	0	0	0	0	0	0	0	0	2	0	0	0	0	0	0	0	0	0	0	0	0	0	0	0	0	0	0	0	0	0	0	2
GH97	GH	hydrolysis and/or rearrangement of glycosidic bonds	Glycoside Hydrolases	0	0	0	0	0	0	0	0	0	0	0	0	0	0	0	0	0	0	0	0	0	0	1	0	0	0	0	0	0	0	0	0	0	0	0	0	0	0	0	0
GT0	GT	formation of glycosidic bonds	GlycosylTransferases	1	1	2	2	4	0	1	1	0	1	0	0	1	0	0	0	2	0	0	1	0	0	1	0	0	1	0	0	0	0	0	1	0	0	0	0	0	0	0	0
GT1	GT	formation of glycosidic bonds	GlycosylTransferases	0	0	0	0	1	0	0	0	0	0	0	0	0	0	0	0	1	2	0	0	0	0	1	0	0	0	0	0	0	0	0	0	0	0	0	0	0	0	0	0
GT104	GT	formation of glycosidic bonds	GlycosylTransferases	0	1	0	0	0	0	0	0	0	0	0	0	0	0	0	0	1	0	0	0	0	0	1	0	0	0	0	0	0	0	0	0	0	0	0	0	0	0	0	0
GT107	GT	formation of glycosidic bonds	GlycosylTransferases	0	0	1	0	0	0	0	0	0	0	0	0	1	0	0	0	0	0	0	1	0	0	0	0	0	0	0	0	0	0	0	0	0	0	0	0	0	0	0	0
GT108	GT	formation of glycosidic bonds	GlycosylTransferases	0	0	0	1	0	0	0	0	0	0	0	0	0	0	0	0	0	0	0	0	0	0	0	0	0	0	0	0	0	0	0	0	0	0	0	0	0	0	0	0
GT111	GT	formation of glycosidic bonds	GlycosylTransferases	0	0	0	0	0	0	0	1	0	0	1	1	1	0	0	0	0	0	0	0	1	0	0	0	0	0	1	1	1	0	0	0	0	0	0	0	0	0	1	0
GT14	GT	formation of glycosidic bonds	GlycosylTransferases	0	0	0	0	0	0	0	0	0	0	0	0	0	0	0	0	0	0	0	0	1	0	0	0	0	0	0	1	0	0	0	0	0	0	0	0	0	0	0	0
GT19	GT	formation of glycosidic bonds	GlycosylTransferases	1	1	1	1	1	0	1	0	0	1	0	0	1	1	0	1	1	0	1	1	0	1	1	0	0	0	1	0	1	0	0	0	0	1	1	0	1	0	1	0
GT2	GT	formation of glycosidic bonds	GlycosylTransferases	3	7	8	10	12	11	8	7	9	5	1	12	6	4	0	4	4	7	3	6	7	4	4	4	2	4	5	5	4	4	1	1	4	4	2	1	2	1	4	3
GT20	GT	formation of glycosidic bonds	GlycosylTransferases	0	0	0	0	1	0	0	0	0	0	0	0	0	0	0	0	0	0	0	0	0	0	1	0	0	0	0	0	0	0	0	0	0	0	0	0	0	0	0	0
GT21	GT	formation of glycosidic bonds	GlycosylTransferases	0	0	1	0	0	0	0	0	0	0	0	0	0	0	0	0	0	0	0	0	0	0	0	0	0	0	0	0	0	0	0	0	0	0	0	0	0	0	0	0
GT25	GT	formation of glycosidic bonds	GlycosylTransferases	0	0	0	0	0	0	0	0	0	0	0	0	3	0	0	0	0	0	0	0	0	2	0	0	0	0	2	0	0	2	0	0	2	0	0	0	0	0	2	0
GT26	GT	formation of glycosidic bonds	GlycosylTransferases	0	0	1	1	1	0	1	0	0	1	0	0	1	0	0	1	0	0	0	0	1	0	0	0	0	0	0	1	1	0	0	0	0	0	0	0	0	0	0	1
GT28	GT	formation of glycosidic bonds	GlycosylTransferases	1	1	1	1	1	1	1	1	1	1	1	1	1	1	1	2	1	3	1	1	1	1	1	1	1	1	1	1	2	1	0	1	1	1	1	1	1	3	1	1
GT30	GT	formation of glycosidic bonds	GlycosylTransferases	1	1	1	1	1	0	1	0	0	1	0	0	1	1	0	1	1	0	0	1	0	1	1	0	0	0	1	0	1	1	0	0	1	1	0	0	0	0	1	0
GT32	GT	formation of glycosidic bonds	GlycosylTransferases	0	0	0	0	0	0	0	0	0	0	0	0	1	1	0	0	0	1	0	1	1	0	0	0	0	0	0	1	0	0	0	0	0	1	0	0	0	0	0	0
GT35	GT	formation of glycosidic bonds	GlycosylTransferases	0	1	3	2	2	0	3	1	0	0	2	1	2	2	0	0	0	1	0	0	1	2	0	2	1	2	2	1	0	2	0	1	2	2	0	1	0	0	2	1
GT4	GT	formation of glycosidic bonds	GlycosylTransferases	1	6	5	5	10	2	3	5	3	4	4	6	2	0	2	1	7	1	1	5	5	5	3	2	4	2	4	5	1	5	0	0	5	0	1	1	1	1	4	2
GT41	GT	formation of glycosidic bonds	GlycosylTransferases	0	0	0	0	0	0	0	0	0	0	0	0	1	1	0	0	0	0	0	0	0	1	2	0	0	0	1	0	0	1	0	0	1	1	0	0	0	0	1	0
GT5	GT	formation of glycosidic bonds	GlycosylTransferases	0	1	1	1	1	0	1	1	0	0	1	1	1	1	0	0	0	3	0	0	1	1	0	1	1	1	1	1	0	1	0	0	1	1	0	0	0	0	1	1
GT51	GT	formation of glycosidic bonds	GlycosylTransferases	3	5	5	5	5	3	5	2	4	6	2	3	3	2	0	2	4	2	1	1	2	3	6	2	3	3	3	2	2	3	0	0	3	2	1	0	1	0	3	1
GT56	GT	formation of glycosidic bonds	GlycosylTransferases	0	0	1	1	1	0	1	0	0	1	0	0	1	0	0	0	1	0	0	0	0	0	0	0	0	0	0	0	0	0	0	0	0	0	0	0	0	0	0	0
GT66	GT	formation of glycosidic bonds	GlycosylTransferases	0	0	0	0	0	0	0	0	0	0	0	0	0	0	0	0	0	0	0	1	0	0	0	0	0	0	0	0	0	0	0	0	0	0	0	0	0	0	0	0
GT8	GT	formation of glycosidic bonds	GlycosylTransferases	0	0	1	0	0	2	0	5	0	1	1	1	0	0	0	0	0	0	0	0	1	0	0	0	1	1	0	1	0	0	0	0	0	0	0	0	0	0	0	0
GT81	GT	formation of glycosidic bonds	GlycosylTransferases	0	0	1	0	0	0	1	0	0	0	0	0	0	0	0	0	0	0	0	0	0	0	0	0	0	0	0	0	0	0	0	0	0	0	0	0	0	0	0	0
GT82	GT	formation of glycosidic bonds	GlycosylTransferases	0	0	0	0	0	0	0	0	0	0	0	0	0	0	0	0	0	0	1	0	0	0	0	0	0	0	0	0	0	0	0	0	0	0	1	0	1	0	0	0
GT83	GT	formation of glycosidic bonds	GlycosylTransferases	0	3	1	1	0	0	1	0	0	2	0	0	0	0	0	2	0	0	0	0	0	0	1	0	0	0	0	0	2	0	0	0	0	0	0	0	0	0	0	0
GT84	GT	formation of glycosidic bonds	GlycosylTransferases	0	0	0	0	0	0	1	0	0	0	0	0	0	0	0	0	1	0	0	0	0	0	0	0	0	0	0	0	0	0	0	0	0	0	0	0	0	0	0	0
GT9	GT	formation of glycosidic bonds	GlycosylTransferases	0	2	3	6	3	0	3	0	0	5	0	0	5	3	0	3	3	0	1	2	0	2	1	0	0	0	2	0	3	2	0	0	2	4	1	0	1	0	2	0
PL12_3	PL	non-hydrolytic cleavage of glycosidic bonds	Polysaccharide Lyases	0	0	0	0	0	0	0	0	0	0	0	0	0	0	0	0	0	0	0	0	0	0	1	0	0	0	0	0	0	0	0	0	0	0	0	0	0	0	0	0
PL15	PL	non-hydrolytic cleavage of glycosidic bonds	Polysaccharide Lyases	0	0	0	0	0	0	0	0	0	0	0	0	0	0	0	0	0	0	0	0	0	0	2	0	0	0	0	0	0	0	0	0	0	0	0	0	0	0	0	0
PL17_1	PL	non-hydrolytic cleavage of glycosidic bonds	Polysaccharide Lyases	0	0	0	1	1	0	0	0	0	0	0	0	0	0	0	0	0	0	0	0	0	0	0	0	0	0	0	0	0	0	0	0	0	0	0	0	0	0	0	0
PL17_2	PL	non-hydrolytic cleavage of glycosidic bonds	Polysaccharide Lyases	0	0	1	0	0	0	1	0	0	0	0	0	0	0	0	0	0	0	0	0	0	0	0	0	0	0	0	0	0	0	0	0	0	0	0	0	0	0	0	0
PL1_6	PL	non-hydrolytic cleavage of glycosidic bonds	Polysaccharide Lyases	0	0	0	1	0	0	0	0	0	0	0	0	0	0	0	0	0	0	0	0	0	0	0	0	0	0	0	0	0	0	0	0	0	0	0	0	0	0	0	0
PL21	PL	non-hydrolytic cleavage of glycosidic bonds	Polysaccharide Lyases	0	0	0	0	0	0	0	0	0	0	0	0	0	0	0	0	0	0	0	0	0	0	1	0	0	0	0	0	0	0	0	0	0	0	0	0	0	0	0	0
PL22_1	PL	non-hydrolytic cleavage of glycosidic bonds	Polysaccharide Lyases	0	0	0	1	1	0	0	0	0	0	0	0	0	1	0	0	0	0	0	0	0	0	0	0	0	0	0	0	0	0	0	0	0	1	0	0	0	0	0	0
PL38	PL	non-hydrolytic cleavage of glycosidic bonds	Polysaccharide Lyases	0	0	1	2	2	0	1	0	0	0	0	0	0	0	0	0	0	0	0	0	0	0	0	0	0	0	0	0	0	0	0	0	0	0	0	0	0	0	0	0
PL8	PL	non-hydrolytic cleavage of glycosidic bonds	Polysaccharide Lyases	0	0	0	0	0	1	0	0	0	0	0	0	0	0	0	0	1	0	0	0	0	0	0	0	0	0	0	0	0	0	0	0	0	0	0	0	0	0	0	0
PL9_1	PL	non-hydrolytic cleavage of glycosidic bonds	Polysaccharide Lyases	0	0	0	1	0	0	0	0	0	0	0	0	0	1	0	0	0	0	0	0	0	0	0	0	0	0	0	0	0	0	0	0	0	1	0	0	0	0	0	0
