# Supplementary material for: PandaGUT provides new insights into bacterial diversity, function, and resistome landscapes with implications for conservation
Source: Microbiome. 2023 Oct 7;11:221. doi: 10.1186/s40168-023-01657-0 (PMC10559513; doi:10.1186/s40168-023-01657-0)
Supplement: Supplementary file 3 — Additional file 2: Table S1. Samples and corresponding information regarding collection location, captivity status, and sequencing data collected in this study. n/a, not available. Table S2. Assembly and annotation information for 820 metagenome-assembled genomes. TGS, single-molecular sequencing data. NGS, Illumina sequencing data. Table S3. Genome characteristics for the 40 circular metagenome-assembled genomes. Table S4. Annotation information of the CAZyme genes of 40 circular metagenome-assembled genomes. Table S5. COG annotations for all nonredundant microbial genes. [file 40168_2023_1657_MOESM2_ESM.zip › Supplementary_Table_5_gene COG.xls]

COG	letter	level1	level2	Gene number
COG0001	H	Coenzyme transport and metabolism	Metabolism	295
COG0002	E	Amino acid transport and metabolism	Metabolism	293
COG0003	P	Inorganic ion transport and metabolism	Metabolism	65
COG0004	P	Inorganic ion transport and metabolism	Metabolism	376
COG0005	F	Nucleotide transport and metabolism	Metabolism	227
COG0006	E	Amino acid transport and metabolism	Metabolism	1033
COG0007	H	Coenzyme transport and metabolism	Metabolism	295
COG0008	J	Translation, ribosomal structure and biogenesis	Information Storage And Processing	696
COG0009	J	Translation, ribosomal structure and biogenesis	Information Storage And Processing	583
COG0010	E	Amino acid transport and metabolism	Metabolism	484
COG0011	H	Coenzyme transport and metabolism	Metabolism	71
COG0012	J	Translation, ribosomal structure and biogenesis	Information Storage And Processing	218
COG0013	J	Translation, ribosomal structure and biogenesis	Information Storage And Processing	352
COG0014	E	Amino acid transport and metabolism	Metabolism	345
COG0015	F	Nucleotide transport and metabolism	Metabolism	399
COG0016	J	Translation, ribosomal structure and biogenesis	Information Storage And Processing	244
COG0017	J	Translation, ribosomal structure and biogenesis	Information Storage And Processing	207
COG0018	J	Translation, ribosomal structure and biogenesis	Information Storage And Processing	364
COG0019	E	Amino acid transport and metabolism	Metabolism	493
COG0020	I	Lipid transport and metabolism	Metabolism	397
COG0021	G	Carbohydrate transport and metabolism	Metabolism	370
COG0022	C	Energy production and conversion	Metabolism	281
COG0023	J	Translation, ribosomal structure and biogenesis	Information Storage And Processing	125
COG0024	J	Translation, ribosomal structure and biogenesis	Information Storage And Processing	506
COG0025	P	Inorganic ion transport and metabolism	Metabolism	461
COG0026	F	Nucleotide transport and metabolism	Metabolism	320
COG0027	F	Nucleotide transport and metabolism	Metabolism	136
COG0028	H	Coenzyme transport and metabolism	Metabolism	1085
COG0029	H	Coenzyme transport and metabolism	Metabolism	205
COG0030	J	Translation, ribosomal structure and biogenesis	Information Storage And Processing	364
COG0031	E	Amino acid transport and metabolism	Metabolism	721
COG0033	G	Carbohydrate transport and metabolism	Metabolism	109
COG0034	F	Nucleotide transport and metabolism	Metabolism	277
COG0035	F	Nucleotide transport and metabolism	Metabolism	219
COG0036	G	Carbohydrate transport and metabolism	Metabolism	456
COG0037	J	Translation, ribosomal structure and biogenesis	Information Storage And Processing	677
COG0038	P	Inorganic ion transport and metabolism	Metabolism	564
COG0039	C	Energy production and conversion	Metabolism	455
COG0040	E	Amino acid transport and metabolism	Metabolism	206
COG0041	F	Nucleotide transport and metabolism	Metabolism	267
COG0042	J	Translation, ribosomal structure and biogenesis	Information Storage And Processing	711
COG0043	H	Coenzyme transport and metabolism	Metabolism	159
COG0044	F	Nucleotide transport and metabolism	Metabolism	594
COG0045	C	Energy production and conversion	Metabolism	153
COG0046	F	Nucleotide transport and metabolism	Metabolism	211
COG0047	F	Nucleotide transport and metabolism	Metabolism	201
COG0048	J	Translation, ribosomal structure and biogenesis	Information Storage And Processing	120
COG0049	J	Translation, ribosomal structure and biogenesis	Information Storage And Processing	143
COG0050	J	Translation, ribosomal structure and biogenesis	Information Storage And Processing	241
COG0051	J	Translation, ribosomal structure and biogenesis	Information Storage And Processing	81
COG0052	J	Translation, ribosomal structure and biogenesis	Information Storage And Processing	195
COG0053	P	Inorganic ion transport and metabolism	Metabolism	484
COG0054	H	Coenzyme transport and metabolism	Metabolism	251
COG0055	C	Energy production and conversion	Metabolism	205
COG0056	C	Energy production and conversion	Metabolism	247
COG0057	G	Carbohydrate transport and metabolism	Metabolism	476
COG0058	G	Carbohydrate transport and metabolism	Metabolism	329
COG0059	H	Coenzyme transport and metabolism	Metabolism	187
COG0060	J	Translation, ribosomal structure and biogenesis	Information Storage And Processing	298
COG0061	H	Coenzyme transport and metabolism	Metabolism	330
COG0062	F	Nucleotide transport and metabolism	Metabolism	133
COG0063	F	Nucleotide transport and metabolism	Metabolism	260
COG0064	J	Translation, ribosomal structure and biogenesis	Information Storage And Processing	194
COG0065	E	Amino acid transport and metabolism	Metabolism	269
COG0066	E	Amino acid transport and metabolism	Metabolism	320
COG0067	E	Amino acid transport and metabolism	Metabolism	59
COG0068	O	Posttranslational modification, protein turnover, chaperones	Cellular Processes And Signaling	144
COG0069	E	Amino acid transport and metabolism	Metabolism	205
COG0070	E	Amino acid transport and metabolism	Metabolism	57
COG0071	O	Posttranslational modification, protein turnover, chaperones	Cellular Processes And Signaling	260
COG0072	J	Translation, ribosomal structure and biogenesis	Information Storage And Processing	181
COG0073	J	Translation, ribosomal structure and biogenesis	Information Storage And Processing	518
COG0074	C	Energy production and conversion	Metabolism	271
COG0075	F	Nucleotide transport and metabolism	Metabolism	271
COG0076	E	Amino acid transport and metabolism	Metabolism	274
COG0077	E	Amino acid transport and metabolism	Metabolism	216
COG0078	E	Amino acid transport and metabolism	Metabolism	412
COG0079	E	Amino acid transport and metabolism	Metabolism	679
COG0080	J	Translation, ribosomal structure and biogenesis	Information Storage And Processing	148
COG0081	J	Translation, ribosomal structure and biogenesis	Information Storage And Processing	203
COG0082	E	Amino acid transport and metabolism	Metabolism	271
COG0083	E	Amino acid transport and metabolism	Metabolism	199
COG0084	N	Cell motility	Cellular Processes And Signaling	806
COG0085	K	Transcription	Information Storage And Processing	155
COG0086	K	Transcription	Information Storage And Processing	194
COG0087	J	Translation, ribosomal structure and biogenesis	Information Storage And Processing	212
COG0088	J	Translation, ribosomal structure and biogenesis	Information Storage And Processing	217
COG0089	J	Translation, ribosomal structure and biogenesis	Information Storage And Processing	221
COG0090	J	Translation, ribosomal structure and biogenesis	Information Storage And Processing	194
COG0091	J	Translation, ribosomal structure and biogenesis	Information Storage And Processing	171
COG0092	J	Translation, ribosomal structure and biogenesis	Information Storage And Processing	170
COG0093	J	Translation, ribosomal structure and biogenesis	Information Storage And Processing	105
COG0094	J	Translation, ribosomal structure and biogenesis	Information Storage And Processing	185
COG0095	H	Coenzyme transport and metabolism	Metabolism	372
COG0096	J	Translation, ribosomal structure and biogenesis	Information Storage And Processing	179
COG0097	J	Translation, ribosomal structure and biogenesis	Information Storage And Processing	242
COG0098	J	Translation, ribosomal structure and biogenesis	Information Storage And Processing	178
COG0099	J	Translation, ribosomal structure and biogenesis	Information Storage And Processing	168
COG0100	J	Translation, ribosomal structure and biogenesis	Information Storage And Processing	120
COG0101	J	Translation, ribosomal structure and biogenesis	Information Storage And Processing	413
COG0102	J	Translation, ribosomal structure and biogenesis	Information Storage And Processing	177
COG0103	J	Translation, ribosomal structure and biogenesis	Information Storage And Processing	185
COG0104	F	Nucleotide transport and metabolism	Metabolism	245
COG0105	F	Nucleotide transport and metabolism	Metabolism	243
COG0106	E	Amino acid transport and metabolism	Metabolism	252
COG0107	E	Amino acid transport and metabolism	Metabolism	266
COG0108	H	Coenzyme transport and metabolism	Metabolism	227
COG0109	I	Lipid transport and metabolism	Metabolism	206
COG0110	R	General function prediction only	Poorly Characterized	1392
COG0111	H	Coenzyme transport and metabolism	Metabolism	1054
COG0112	E	Amino acid transport and metabolism	Metabolism	308
COG0113	H	Coenzyme transport and metabolism	Metabolism	230
COG0114	C	Energy production and conversion	Metabolism	235
COG0115	H	Coenzyme transport and metabolism	Metabolism	722
COG0116	J	Translation, ribosomal structure and biogenesis	Information Storage And Processing	229
COG0117	H	Coenzyme transport and metabolism	Metabolism	172
COG0118	E	Amino acid transport and metabolism	Metabolism	323
COG0119	E	Amino acid transport and metabolism	Metabolism	740
COG0120	G	Carbohydrate transport and metabolism	Metabolism	246
COG0121	R	General function prediction only	Poorly Characterized	140
COG0122	L	Replication, recombination and repair	Information Storage And Processing	321
COG0123	Q	Secondary metabolites biosynthesis, transport and catabolism	Metabolism	230
COG0124	J	Translation, ribosomal structure and biogenesis	Information Storage And Processing	353
COG0125	F	Nucleotide transport and metabolism	Metabolism	497
COG0126	G	Carbohydrate transport and metabolism	Metabolism	239
COG0127	F	Nucleotide transport and metabolism	Metabolism	364
COG0128	E	Amino acid transport and metabolism	Metabolism	330
COG0129	G	Carbohydrate transport and metabolism	Metabolism	454
COG0130	J	Translation, ribosomal structure and biogenesis	Information Storage And Processing	349
COG0131	E	Amino acid transport and metabolism	Metabolism	191
COG0132	H	Coenzyme transport and metabolism	Metabolism	326
COG0133	E	Amino acid transport and metabolism	Metabolism	261
COG0134	E	Amino acid transport and metabolism	Metabolism	268
COG0135	E	Amino acid transport and metabolism	Metabolism	246
COG0136	E	Amino acid transport and metabolism	Metabolism	428
COG0137	E	Amino acid transport and metabolism	Metabolism	231
COG0138	F	Nucleotide transport and metabolism	Metabolism	280
COG0139	E	Amino acid transport and metabolism	Metabolism	221
COG0140	E	Amino acid transport and metabolism	Metabolism	220
COG0141	E	Amino acid transport and metabolism	Metabolism	345
COG0142	H	Coenzyme transport and metabolism	Metabolism	742
COG0143	J	Translation, ribosomal structure and biogenesis	Information Storage And Processing	210
COG0144	J	Translation, ribosomal structure and biogenesis	Information Storage And Processing	420
COG0145	Q	Secondary metabolites biosynthesis, transport and catabolism	Metabolism	152
COG0146	Q	Secondary metabolites biosynthesis, transport and catabolism	Metabolism	86
COG0147	H	Coenzyme transport and metabolism	Metabolism	620
COG0148	G	Carbohydrate transport and metabolism	Metabolism	256
COG0149	G	Carbohydrate transport and metabolism	Metabolism	393
COG0150	F	Nucleotide transport and metabolism	Metabolism	279
COG0151	F	Nucleotide transport and metabolism	Metabolism	340
COG0152	F	Nucleotide transport and metabolism	Metabolism	302
COG0153	G	Carbohydrate transport and metabolism	Metabolism	238
COG0154	J	Translation, ribosomal structure and biogenesis	Information Storage And Processing	1044
COG0155	P	Inorganic ion transport and metabolism	Metabolism	297
COG0156	H	Coenzyme transport and metabolism	Metabolism	498
COG0157	H	Coenzyme transport and metabolism	Metabolism	283
COG0158	G	Carbohydrate transport and metabolism	Metabolism	121
COG0159	E	Amino acid transport and metabolism	Metabolism	306
COG0160	E	Amino acid transport and metabolism	Metabolism	503
COG0161	H	Coenzyme transport and metabolism	Metabolism	464
COG0162	J	Translation, ribosomal structure and biogenesis	Information Storage And Processing	343
COG0163	H	Coenzyme transport and metabolism	Metabolism	190
COG0164	L	Replication, recombination and repair	Information Storage And Processing	354
COG0165	E	Amino acid transport and metabolism	Metabolism	290
COG0166	G	Carbohydrate transport and metabolism	Metabolism	356
COG0167	F	Nucleotide transport and metabolism	Metabolism	401
COG0168	P	Inorganic ion transport and metabolism	Metabolism	400
COG0169	E	Amino acid transport and metabolism	Metabolism	720
COG0170	M	Cell wall/membrane/envelope biogenesis	Cellular Processes And Signaling	7
COG0171	H	Coenzyme transport and metabolism	Metabolism	326
COG0172	J	Translation, ribosomal structure and biogenesis	Information Storage And Processing	326
COG0173	J	Translation, ribosomal structure and biogenesis	Information Storage And Processing	282
COG0174	E	Amino acid transport and metabolism	Metabolism	481
COG0175	H	Coenzyme transport and metabolism	Metabolism	436
COG0176	G	Carbohydrate transport and metabolism	Metabolism	497
COG0177	L	Replication, recombination and repair	Information Storage And Processing	324
COG0178	L	Replication, recombination and repair	Information Storage And Processing	501
COG0179	Q	Secondary metabolites biosynthesis, transport and catabolism	Metabolism	937
COG0180	J	Translation, ribosomal structure and biogenesis	Information Storage And Processing	374
COG0181	H	Coenzyme transport and metabolism	Metabolism	285
COG0182	E	Amino acid transport and metabolism	Metabolism	108
COG0183	I	Lipid transport and metabolism	Metabolism	1524
COG0184	J	Translation, ribosomal structure and biogenesis	Information Storage And Processing	188
COG0185	J	Translation, ribosomal structure and biogenesis	Information Storage And Processing	132
COG0186	J	Translation, ribosomal structure and biogenesis	Information Storage And Processing	170
COG0187	L	Replication, recombination and repair	Information Storage And Processing	536
COG0188	L	Replication, recombination and repair	Information Storage And Processing	600
COG0189	Q	Secondary metabolites biosynthesis, transport and catabolism	Metabolism	339
COG0190	H	Coenzyme transport and metabolism	Metabolism	357
COG0191	G	Carbohydrate transport and metabolism	Metabolism	619
COG0192	H	Coenzyme transport and metabolism	Metabolism	302
COG0193	J	Translation, ribosomal structure and biogenesis	Information Storage And Processing	335
COG0194	F	Nucleotide transport and metabolism	Metabolism	329
COG0195	K	Transcription	Information Storage And Processing	252
COG0196	H	Coenzyme transport and metabolism	Metabolism	340
COG0197	J	Translation, ribosomal structure and biogenesis	Information Storage And Processing	144
COG0198	J	Translation, ribosomal structure and biogenesis	Information Storage And Processing	200
COG0199	J	Translation, ribosomal structure and biogenesis	Information Storage And Processing	199
COG0200	J	Translation, ribosomal structure and biogenesis	Information Storage And Processing	219
COG0201	U	Intracellular trafficking, secretion, and vesicular transport	Cellular Processes And Signaling	238
COG0202	K	Transcription	Information Storage And Processing	173
COG0203	J	Translation, ribosomal structure and biogenesis	Information Storage And Processing	208
COG0204	I	Lipid transport and metabolism	Metabolism	1313
COG0205	G	Carbohydrate transport and metabolism	Metabolism	327
COG0206	D	Cell cycle control, cell division, chromosome partitioning	Cellular Processes And Signaling	290
COG0207	F	Nucleotide transport and metabolism	Metabolism	388
COG0208	F	Nucleotide transport and metabolism	Metabolism	431
COG0209	F	Nucleotide transport and metabolism	Metabolism	535
COG0210	L	Replication, recombination and repair	Information Storage And Processing	893
COG0211	J	Translation, ribosomal structure and biogenesis	Information Storage And Processing	175
COG0212	H	Coenzyme transport and metabolism	Metabolism	357
COG0213	F	Nucleotide transport and metabolism	Metabolism	210
COG0214	H	Coenzyme transport and metabolism	Metabolism	73
COG0215	J	Translation, ribosomal structure and biogenesis	Information Storage And Processing	389
COG0216	J	Translation, ribosomal structure and biogenesis	Information Storage And Processing	241
COG0217	J	Translation, ribosomal structure and biogenesis	Information Storage And Processing	359
COG0218	D	Cell cycle control, cell division, chromosome partitioning	Cellular Processes And Signaling	317
COG0219	J	Translation, ribosomal structure and biogenesis	Information Storage And Processing	322
COG0220	J	Translation, ribosomal structure and biogenesis	Information Storage And Processing	348
COG0221	C	Energy production and conversion	Metabolism	195
COG0222	J	Translation, ribosomal structure and biogenesis	Information Storage And Processing	217
COG0223	J	Translation, ribosomal structure and biogenesis	Information Storage And Processing	494
COG0224	C	Energy production and conversion	Metabolism	255
COG0225	O	Posttranslational modification, protein turnover, chaperones	Cellular Processes And Signaling	628
COG0226	P	Inorganic ion transport and metabolism	Metabolism	521
COG0227	J	Translation, ribosomal structure and biogenesis	Information Storage And Processing	162
COG0228	J	Translation, ribosomal structure and biogenesis	Information Storage And Processing	234
COG0229	O	Posttranslational modification, protein turnover, chaperones	Cellular Processes And Signaling	445
COG0230	J	Translation, ribosomal structure and biogenesis	Information Storage And Processing	92
COG0231	J	Translation, ribosomal structure and biogenesis	Information Storage And Processing	253
COG0232	F	Nucleotide transport and metabolism	Metabolism	290
COG0233	J	Translation, ribosomal structure and biogenesis	Information Storage And Processing	279
COG0234	O	Posttranslational modification, protein turnover, chaperones	Cellular Processes And Signaling	247
COG0235	G	Carbohydrate transport and metabolism	Metabolism	898
COG0236	I	Lipid transport and metabolism	Metabolism	772
COG0237	H	Coenzyme transport and metabolism	Metabolism	443
COG0238	J	Translation, ribosomal structure and biogenesis	Information Storage And Processing	146
COG0239	P	Inorganic ion transport and metabolism	Metabolism	322
COG0240	C	Energy production and conversion	Metabolism	401
COG0241	E	Amino acid transport and metabolism	Metabolism	198
COG0242	J	Translation, ribosomal structure and biogenesis	Information Storage And Processing	548
COG0243	C	Energy production and conversion	Metabolism	889
COG0244	J	Translation, ribosomal structure and biogenesis	Information Storage And Processing	248
COG0245	I	Lipid transport and metabolism	Metabolism	208
COG0246	G	Carbohydrate transport and metabolism	Metabolism	585
COG0247	C	Energy production and conversion	Metabolism	473
COG0248	T	Signal transduction mechanisms	Cellular Processes And Signaling	378
COG0249	L	Replication, recombination and repair	Information Storage And Processing	365
COG0250	K	Transcription	Information Storage And Processing	350
COG0251	V	Defense mechanisms	Cellular Processes And Signaling	1481
COG0252	E	Amino acid transport and metabolism	Metabolism	471
COG0253	E	Amino acid transport and metabolism	Metabolism	357
COG0254	J	Translation, ribosomal structure and biogenesis	Information Storage And Processing	354
COG0255	J	Translation, ribosomal structure and biogenesis	Information Storage And Processing	171
COG0256	J	Translation, ribosomal structure and biogenesis	Information Storage And Processing	201
COG0257	J	Translation, ribosomal structure and biogenesis	Information Storage And Processing	100
COG0258	L	Replication, recombination and repair	Information Storage And Processing	317
COG0259	H	Coenzyme transport and metabolism	Metabolism	215
COG0260	E	Amino acid transport and metabolism	Metabolism	399
COG0261	J	Translation, ribosomal structure and biogenesis	Information Storage And Processing	186
COG0262	H	Coenzyme transport and metabolism	Metabolism	739
COG0263	E	Amino acid transport and metabolism	Metabolism	246
COG0264	J	Translation, ribosomal structure and biogenesis	Information Storage And Processing	250
COG0265	O	Posttranslational modification, protein turnover, chaperones	Cellular Processes And Signaling	732
COG0266	L	Replication, recombination and repair	Information Storage And Processing	460
COG0267	J	Translation, ribosomal structure and biogenesis	Information Storage And Processing	211
COG0268	J	Translation, ribosomal structure and biogenesis	Information Storage And Processing	215
COG0269	G	Carbohydrate transport and metabolism	Metabolism	143
COG0270	L	Replication, recombination and repair	Information Storage And Processing	1624
COG0271	T	Signal transduction mechanisms	Cellular Processes And Signaling	153
COG0272	L	Replication, recombination and repair	Information Storage And Processing	648
COG0274	F	Nucleotide transport and metabolism	Metabolism	343
COG0275	J	Translation, ribosomal structure and biogenesis	Information Storage And Processing	369
COG0276	H	Coenzyme transport and metabolism	Metabolism	312
COG0277	C	Energy production and conversion	Metabolism	957
COG0278	O	Posttranslational modification, protein turnover, chaperones	Cellular Processes And Signaling	109
COG0279	G	Carbohydrate transport and metabolism	Metabolism	155
COG0280	C	Energy production and conversion	Metabolism	337
COG0281	C	Energy production and conversion	Metabolism	400
COG0282	C	Energy production and conversion	Metabolism	367
COG0283	F	Nucleotide transport and metabolism	Metabolism	351
COG0284	F	Nucleotide transport and metabolism	Metabolism	359
COG0285	H	Coenzyme transport and metabolism	Metabolism	442
COG0286	V	Defense mechanisms	Cellular Processes And Signaling	1105
COG0287	E	Amino acid transport and metabolism	Metabolism	253
COG0288	P	Inorganic ion transport and metabolism	Metabolism	530
COG0289	E	Amino acid transport and metabolism	Metabolism	364
COG0290	J	Translation, ribosomal structure and biogenesis	Information Storage And Processing	235
COG0291	J	Translation, ribosomal structure and biogenesis	Information Storage And Processing	168
COG0292	J	Translation, ribosomal structure and biogenesis	Information Storage And Processing	198
COG0293	J	Translation, ribosomal structure and biogenesis	Information Storage And Processing	86
COG0294	H	Coenzyme transport and metabolism	Metabolism	362
COG0295	F	Nucleotide transport and metabolism	Metabolism	365
COG0296	G	Carbohydrate transport and metabolism	Metabolism	396
COG0297	G	Carbohydrate transport and metabolism	Metabolism	269
COG0298	O	Posttranslational modification, protein turnover, chaperones	Cellular Processes And Signaling	105
COG0299	F	Nucleotide transport and metabolism	Metabolism	376
COG0300	R	General function prediction only	Poorly Characterized	1870
COG0301	J	Translation, ribosomal structure and biogenesis	Information Storage And Processing	169
COG0302	H	Coenzyme transport and metabolism	Metabolism	275
COG0303	H	Coenzyme transport and metabolism	Metabolism	347
COG0304	Q	Secondary metabolites biosynthesis, transport and catabolism	Metabolism	830
COG0305	L	Replication, recombination and repair	Information Storage And Processing	469
COG0306	P	Inorganic ion transport and metabolism	Metabolism	321
COG0307	H	Coenzyme transport and metabolism	Metabolism	317
COG0308	E	Amino acid transport and metabolism	Metabolism	494
COG0309	O	Posttranslational modification, protein turnover, chaperones	Cellular Processes And Signaling	95
COG0310	P	Inorganic ion transport and metabolism	Metabolism	92
COG0311	H	Coenzyme transport and metabolism	Metabolism	78
COG0312	R	General function prediction only	Poorly Characterized	385
COG0313	J	Translation, ribosomal structure and biogenesis	Information Storage And Processing	427
COG0314	H	Coenzyme transport and metabolism	Metabolism	234
COG0315	H	Coenzyme transport and metabolism	Metabolism	198
COG0316	O	Posttranslational modification, protein turnover, chaperones	Cellular Processes And Signaling	357
COG0317	K	Transcription	Information Storage And Processing	494
COG0318	I	Lipid transport and metabolism	Metabolism	1742
COG0319	J	Translation, ribosomal structure and biogenesis	Information Storage And Processing	346
COG0320	H	Coenzyme transport and metabolism	Metabolism	144
COG0321	H	Coenzyme transport and metabolism	Metabolism	211
COG0322	L	Replication, recombination and repair	Information Storage And Processing	441
COG0323	L	Replication, recombination and repair	Information Storage And Processing	401
COG0324	J	Translation, ribosomal structure and biogenesis	Information Storage And Processing	363
COG0325	H	Coenzyme transport and metabolism	Metabolism	411
COG0326	O	Posttranslational modification, protein turnover, chaperones	Cellular Processes And Signaling	260
COG0327	H	Coenzyme transport and metabolism	Metabolism	298
COG0328	L	Replication, recombination and repair	Information Storage And Processing	347
COG0329	M	Cell wall/membrane/envelope biogenesis	Cellular Processes And Signaling	1079
COG0330	O	Posttranslational modification, protein turnover, chaperones	Cellular Processes And Signaling	717
COG0331	I	Lipid transport and metabolism	Metabolism	436
COG0332	I	Lipid transport and metabolism	Metabolism	617
COG0333	J	Translation, ribosomal structure and biogenesis	Information Storage And Processing	160
COG0334	E	Amino acid transport and metabolism	Metabolism	450
COG0335	J	Translation, ribosomal structure and biogenesis	Information Storage And Processing	196
COG0336	J	Translation, ribosomal structure and biogenesis	Information Storage And Processing	268
COG0337	E	Amino acid transport and metabolism	Metabolism	318
COG0338	L	Replication, recombination and repair	Information Storage And Processing	635
COG0339	O	Posttranslational modification, protein turnover, chaperones	Cellular Processes And Signaling	337
COG0340	H	Coenzyme transport and metabolism	Metabolism	253
COG0341	U	Intracellular trafficking, secretion, and vesicular transport	Cellular Processes And Signaling	227
COG0342	U	Intracellular trafficking, secretion, and vesicular transport	Cellular Processes And Signaling	210
COG0343	J	Translation, ribosomal structure and biogenesis	Information Storage And Processing	197
COG0344	I	Lipid transport and metabolism	Metabolism	297
COG0345	E	Amino acid transport and metabolism	Metabolism	440
COG0346	Q	Secondary metabolites biosynthesis, transport and catabolism	Metabolism	1983
COG0347	E	Amino acid transport and metabolism	Metabolism	240
COG0348	C	Energy production and conversion	Metabolism	207
COG0349	J	Translation, ribosomal structure and biogenesis	Information Storage And Processing	219
COG0350	L	Replication, recombination and repair	Information Storage And Processing	633
COG0351	H	Coenzyme transport and metabolism	Metabolism	479
COG0352	H	Coenzyme transport and metabolism	Metabolism	484
COG0353	L	Replication, recombination and repair	Information Storage And Processing	247
COG0354	O	Posttranslational modification, protein turnover, chaperones	Cellular Processes And Signaling	239
COG0355	C	Energy production and conversion	Metabolism	275
COG0356	C	Energy production and conversion	Metabolism	325
COG0357	J	Translation, ribosomal structure and biogenesis	Information Storage And Processing	366
COG0358	L	Replication, recombination and repair	Information Storage And Processing	409
COG0359	J	Translation, ribosomal structure and biogenesis	Information Storage And Processing	311
COG0360	J	Translation, ribosomal structure and biogenesis	Information Storage And Processing	200
COG0361	J	Translation, ribosomal structure and biogenesis	Information Storage And Processing	132
COG0362	G	Carbohydrate transport and metabolism	Metabolism	190
COG0363	G	Carbohydrate transport and metabolism	Metabolism	439
COG0364	G	Carbohydrate transport and metabolism	Metabolism	253
COG0365	I	Lipid transport and metabolism	Metabolism	695
COG0366	G	Carbohydrate transport and metabolism	Metabolism	1451
COG0367	E	Amino acid transport and metabolism	Metabolism	302
COG0368	H	Coenzyme transport and metabolism	Metabolism	218
COG0369	P	Inorganic ion transport and metabolism	Metabolism	214
COG0370	P	Inorganic ion transport and metabolism	Metabolism	371
COG0371	C	Energy production and conversion	Metabolism	306
COG0372	C	Energy production and conversion	Metabolism	373
COG0373	H	Coenzyme transport and metabolism	Metabolism	219
COG0374	C	Energy production and conversion	Metabolism	54
COG0375	O	Posttranslational modification, protein turnover, chaperones	Cellular Processes And Signaling	111
COG0376	P	Inorganic ion transport and metabolism	Metabolism	155
COG0377	C	Energy production and conversion	Metabolism	95
COG0378	O	Posttranslational modification, protein turnover, chaperones	Cellular Processes And Signaling	217
COG0379	H	Coenzyme transport and metabolism	Metabolism	166
COG0380	G	Carbohydrate transport and metabolism	Metabolism	96
COG0381	M	Cell wall/membrane/envelope biogenesis	Cellular Processes And Signaling	666
COG0382	H	Coenzyme transport and metabolism	Metabolism	306
COG0383	G	Carbohydrate transport and metabolism	Metabolism	216
COG0384	R	General function prediction only	Poorly Characterized	545
COG0385	R	General function prediction only	Poorly Characterized	349
COG0386	I	Lipid transport and metabolism	Metabolism	647
COG0387	P	Inorganic ion transport and metabolism	Metabolism	126
COG0388	C	Energy production and conversion	Metabolism	1162
COG0389	L	Replication, recombination and repair	Information Storage And Processing	1174
COG0390	P	Inorganic ion transport and metabolism	Metabolism	121
COG0391	H	Coenzyme transport and metabolism	Metabolism	229
COG0392	M	Cell wall/membrane/envelope biogenesis	Cellular Processes And Signaling	215
COG0393	S	Function unknown	Poorly Characterized	226
COG0394	T	Signal transduction mechanisms	Cellular Processes And Signaling	977
COG0395	G	Carbohydrate transport and metabolism	Metabolism	1588
COG0396	O	Posttranslational modification, protein turnover, chaperones	Cellular Processes And Signaling	146
COG0397	O	Posttranslational modification, protein turnover, chaperones	Cellular Processes And Signaling	286
COG0398	S	Function unknown	Poorly Characterized	298
COG0399	M	Cell wall/membrane/envelope biogenesis	Cellular Processes And Signaling	1250
COG0400	R	General function prediction only	Poorly Characterized	347
COG0401	C	Energy production and conversion	Metabolism	41
COG0402	R	General function prediction only	Poorly Characterized	971
COG0403	E	Amino acid transport and metabolism	Metabolism	122
COG0404	E	Amino acid transport and metabolism	Metabolism	318
COG0405	E	Amino acid transport and metabolism	Metabolism	398
COG0406	G	Carbohydrate transport and metabolism	Metabolism	1201
COG0407	H	Coenzyme transport and metabolism	Metabolism	199
COG0408	H	Coenzyme transport and metabolism	Metabolism	162
COG0409	O	Posttranslational modification, protein turnover, chaperones	Cellular Processes And Signaling	68
COG0410	E	Amino acid transport and metabolism	Metabolism	845
COG0411	E	Amino acid transport and metabolism	Metabolism	578
COG0412	Q	Secondary metabolites biosynthesis, transport and catabolism	Metabolism	565
COG0413	H	Coenzyme transport and metabolism	Metabolism	259
COG0414	H	Coenzyme transport and metabolism	Metabolism	298
COG0415	L	Replication, recombination and repair	Information Storage And Processing	342
COG0416	I	Lipid transport and metabolism	Metabolism	266
COG0417	L	Replication, recombination and repair	Information Storage And Processing	168
COG0418	F	Nucleotide transport and metabolism	Metabolism	107
COG0419	L	Replication, recombination and repair	Information Storage And Processing	361
COG0420	L	Replication, recombination and repair	Information Storage And Processing	407
COG0421	E	Amino acid transport and metabolism	Metabolism	263
COG0422	H	Coenzyme transport and metabolism	Metabolism	147
COG0423	J	Translation, ribosomal structure and biogenesis	Information Storage And Processing	91
COG0424	Q	Secondary metabolites biosynthesis, transport and catabolism	Metabolism	495
COG0425	O	Posttranslational modification, protein turnover, chaperones	Cellular Processes And Signaling	366
COG0426	C	Energy production and conversion	Metabolism	159
COG0427	C	Energy production and conversion	Metabolism	215
COG0428	P	Inorganic ion transport and metabolism	Metabolism	282
COG0429	R	General function prediction only	Poorly Characterized	180
COG0430	A	RNA processing and modification	Information Storage And Processing	40
COG0431	C	Energy production and conversion	Metabolism	977
COG0432	H	Coenzyme transport and metabolism	Metabolism	87
COG0433	L	Replication, recombination and repair	Information Storage And Processing	428
COG0434	M	Cell wall/membrane/envelope biogenesis	Cellular Processes And Signaling	30
COG0435	C	Energy production and conversion	Metabolism	162
COG0436	E	Amino acid transport and metabolism	Metabolism	1496
COG0437	C	Energy production and conversion	Metabolism	405
COG0438	M	Cell wall/membrane/envelope biogenesis	Cellular Processes And Signaling	4317
COG0439	I	Lipid transport and metabolism	Metabolism	302
COG0440	E	Amino acid transport and metabolism	Metabolism	220
COG0441	J	Translation, ribosomal structure and biogenesis	Information Storage And Processing	298
COG0442	J	Translation, ribosomal structure and biogenesis	Information Storage And Processing	361
COG0443	O	Posttranslational modification, protein turnover, chaperones	Cellular Processes And Signaling	575
COG0444	P	Inorganic ion transport and metabolism	Metabolism	1506
COG0445	J	Translation, ribosomal structure and biogenesis	Information Storage And Processing	285
COG0446	I	Lipid transport and metabolism	Metabolism	611
COG0447	H	Coenzyme transport and metabolism	Metabolism	100
COG0448	G	Carbohydrate transport and metabolism	Metabolism	293
COG0449	M	Cell wall/membrane/envelope biogenesis	Cellular Processes And Signaling	399
COG0450	V	Defense mechanisms	Cellular Processes And Signaling	336
COG0451	M	Cell wall/membrane/envelope biogenesis	Cellular Processes And Signaling	2858
COG0452	H	Coenzyme transport and metabolism	Metabolism	405
COG0454	R	General function prediction only	Poorly Characterized	45
COG0455	N	Cell motility	Cellular Processes And Signaling	112
COG0456	J	Translation, ribosomal structure and biogenesis	Information Storage And Processing	4264
COG0457	R	General function prediction only	Poorly Characterized	213
COG0458	F	Nucleotide transport and metabolism	Metabolism	289
COG0459	O	Posttranslational modification, protein turnover, chaperones	Cellular Processes And Signaling	279
COG0460	E	Amino acid transport and metabolism	Metabolism	281
COG0461	F	Nucleotide transport and metabolism	Metabolism	337
COG0462	F	Nucleotide transport and metabolism	Metabolism	353
COG0463	M	Cell wall/membrane/envelope biogenesis	Cellular Processes And Signaling	2946
COG0464	T	Signal transduction mechanisms	Cellular Processes And Signaling	240
COG0465	O	Posttranslational modification, protein turnover, chaperones	Cellular Processes And Signaling	404
COG0466	O	Posttranslational modification, protein turnover, chaperones	Cellular Processes And Signaling	207
COG0467	T	Signal transduction mechanisms	Cellular Processes And Signaling	84
COG0468	L	Replication, recombination and repair	Information Storage And Processing	327
COG0469	G	Carbohydrate transport and metabolism	Metabolism	306
COG0470	L	Replication, recombination and repair	Information Storage And Processing	270
COG0471	G	Carbohydrate transport and metabolism	Metabolism	484
COG0472	M	Cell wall/membrane/envelope biogenesis	Cellular Processes And Signaling	722
COG0473	E	Amino acid transport and metabolism	Metabolism	368
COG0474	P	Inorganic ion transport and metabolism	Metabolism	821
COG0475	P	Inorganic ion transport and metabolism	Metabolism	393
COG0476	H	Coenzyme transport and metabolism	Metabolism	472
COG0477	R	General function prediction only	Poorly Characterized	698
COG0478	T	Signal transduction mechanisms	Cellular Processes And Signaling	19
COG0479	C	Energy production and conversion	Metabolism	202
COG0480	J	Translation, ribosomal structure and biogenesis	Information Storage And Processing	374
COG0481	J	Translation, ribosomal structure and biogenesis	Information Storage And Processing	199
COG0482	J	Translation, ribosomal structure and biogenesis	Information Storage And Processing	302
COG0483	G	Carbohydrate transport and metabolism	Metabolism	432
COG0484	O	Posttranslational modification, protein turnover, chaperones	Cellular Processes And Signaling	662
COG0486	J	Translation, ribosomal structure and biogenesis	Information Storage And Processing	322
COG0488	R	General function prediction only	Poorly Characterized	1664
COG0489	D	Cell cycle control, cell division, chromosome partitioning	Cellular Processes And Signaling	888
COG0490	T	Signal transduction mechanisms	Cellular Processes And Signaling	105
COG0491	R	General function prediction only	Poorly Characterized	1812
COG0492	O	Posttranslational modification, protein turnover, chaperones	Cellular Processes And Signaling	910
COG0493	R	General function prediction only	Poorly Characterized	529
COG0494	V	Defense mechanisms	Cellular Processes And Signaling	1244
COG0495	J	Translation, ribosomal structure and biogenesis	Information Storage And Processing	298
COG0496	L	Replication, recombination and repair	Information Storage And Processing	225
COG0497	L	Replication, recombination and repair	Information Storage And Processing	378
COG0498	E	Amino acid transport and metabolism	Metabolism	293
COG0499	H	Coenzyme transport and metabolism	Metabolism	127
COG0500	R	General function prediction only	Poorly Characterized	15
COG0501	O	Posttranslational modification, protein turnover, chaperones	Cellular Processes And Signaling	413
COG0502	H	Coenzyme transport and metabolism	Metabolism	235
COG0503	F	Nucleotide transport and metabolism	Metabolism	650
COG0504	F	Nucleotide transport and metabolism	Metabolism	338
COG0505	F	Nucleotide transport and metabolism	Metabolism	280
COG0506	E	Amino acid transport and metabolism	Metabolism	148
COG0507	L	Replication, recombination and repair	Information Storage And Processing	650
COG0508	C	Energy production and conversion	Metabolism	716
COG0509	E	Amino acid transport and metabolism	Metabolism	298
COG0510	H	Coenzyme transport and metabolism	Metabolism	286
COG0511	I	Lipid transport and metabolism	Metabolism	360
COG0512	H	Coenzyme transport and metabolism	Metabolism	378
COG0513	L	Replication, recombination and repair	Information Storage And Processing	1385
COG0514	L	Replication, recombination and repair	Information Storage And Processing	507
COG0515	T	Signal transduction mechanisms	Cellular Processes And Signaling	632
COG0516	F	Nucleotide transport and metabolism	Metabolism	327
COG0517	T	Signal transduction mechanisms	Cellular Processes And Signaling	269
COG0518	F	Nucleotide transport and metabolism	Metabolism	447
COG0519	F	Nucleotide transport and metabolism	Metabolism	130
COG0520	E	Amino acid transport and metabolism	Metabolism	713
COG0521	H	Coenzyme transport and metabolism	Metabolism	252
COG0522	J	Translation, ribosomal structure and biogenesis	Information Storage And Processing	231
COG0523	R	General function prediction only	Poorly Characterized	543
COG0524	G	Carbohydrate transport and metabolism	Metabolism	1883
COG0525	J	Translation, ribosomal structure and biogenesis	Information Storage And Processing	260
COG0526	O	Posttranslational modification, protein turnover, chaperones	Cellular Processes And Signaling	782
COG0527	E	Amino acid transport and metabolism	Metabolism	470
COG0528	F	Nucleotide transport and metabolism	Metabolism	202
COG0529	P	Inorganic ion transport and metabolism	Metabolism	163
COG0530	P	Inorganic ion transport and metabolism	Metabolism	176
COG0531	E	Amino acid transport and metabolism	Metabolism	1758
COG0532	J	Translation, ribosomal structure and biogenesis	Information Storage And Processing	304
COG0533	J	Translation, ribosomal structure and biogenesis	Information Storage And Processing	324
COG0534	V	Defense mechanisms	Cellular Processes And Signaling	1365
COG0535	H	Coenzyme transport and metabolism	Metabolism	296
COG0536	L	Replication, recombination and repair	Information Storage And Processing	271
COG0537	R	General function prediction only	Poorly Characterized	743
COG0538	C	Energy production and conversion	Metabolism	203
COG0539	J	Translation, ribosomal structure and biogenesis	Information Storage And Processing	238
COG0540	F	Nucleotide transport and metabolism	Metabolism	267
COG0541	U	Intracellular trafficking, secretion, and vesicular transport	Cellular Processes And Signaling	234
COG0542	O	Posttranslational modification, protein turnover, chaperones	Cellular Processes And Signaling	1056
COG0543	C	Energy production and conversion	Metabolism	425
COG0544	O	Posttranslational modification, protein turnover, chaperones	Cellular Processes And Signaling	273
COG0545	O	Posttranslational modification, protein turnover, chaperones	Cellular Processes And Signaling	515
COG0546	C	Energy production and conversion	Metabolism	894
COG0547	E	Amino acid transport and metabolism	Metabolism	410
COG0548	E	Amino acid transport and metabolism	Metabolism	269
COG0549	E	Amino acid transport and metabolism	Metabolism	257
COG0550	L	Replication, recombination and repair	Information Storage And Processing	481
COG0551	L	Replication, recombination and repair	Information Storage And Processing	257
COG0552	U	Intracellular trafficking, secretion, and vesicular transport	Cellular Processes And Signaling	387
COG0553	L	Replication, recombination and repair	Information Storage And Processing	595
COG0554	C	Energy production and conversion	Metabolism	425
COG0555	P	Inorganic ion transport and metabolism	Metabolism	162
COG0556	L	Replication, recombination and repair	Information Storage And Processing	264
COG0557	K	Transcription	Information Storage And Processing	406
COG0558	I	Lipid transport and metabolism	Metabolism	521
COG0559	E	Amino acid transport and metabolism	Metabolism	687
COG0560	E	Amino acid transport and metabolism	Metabolism	710
COG0561	R	General function prediction only	Poorly Characterized	1651
COG0562	M	Cell wall/membrane/envelope biogenesis	Cellular Processes And Signaling	347
COG0563	F	Nucleotide transport and metabolism	Metabolism	549
COG0564	J	Translation, ribosomal structure and biogenesis	Information Storage And Processing	1413
COG0565	J	Translation, ribosomal structure and biogenesis	Information Storage And Processing	189
COG0566	J	Translation, ribosomal structure and biogenesis	Information Storage And Processing	881
COG0567	C	Energy production and conversion	Metabolism	143
COG0568	K	Transcription	Information Storage And Processing	402
COG0569	T	Signal transduction mechanisms	Cellular Processes And Signaling	426
COG0571	K	Transcription	Information Storage And Processing	272
COG0572	F	Nucleotide transport and metabolism	Metabolism	281
COG0573	P	Inorganic ion transport and metabolism	Metabolism	300
COG0574	G	Carbohydrate transport and metabolism	Metabolism	218
COG0575	I	Lipid transport and metabolism	Metabolism	336
COG0576	O	Posttranslational modification, protein turnover, chaperones	Cellular Processes And Signaling	370
COG0577	V	Defense mechanisms	Cellular Processes And Signaling	561
COG0578	C	Energy production and conversion	Metabolism	426
COG0579	G	Carbohydrate transport and metabolism	Metabolism	417
COG0580	G	Carbohydrate transport and metabolism	Metabolism	521
COG0581	P	Inorganic ion transport and metabolism	Metabolism	315
COG0582	X	Mobilome: prophages, transposons	Metabolism	1369
COG0583	K	Transcription	Information Storage And Processing	14668
COG0584	I	Lipid transport and metabolism	Metabolism	738
COG0585	J	Translation, ribosomal structure and biogenesis	Information Storage And Processing	94
COG0586	M	Cell wall/membrane/envelope biogenesis	Cellular Processes And Signaling	866
COG0587	L	Replication, recombination and repair	Information Storage And Processing	401
COG0588	G	Carbohydrate transport and metabolism	Metabolism	187
COG0589	T	Signal transduction mechanisms	Cellular Processes And Signaling	1135
COG0590	J	Translation, ribosomal structure and biogenesis	Information Storage And Processing	672
COG0591	E	Amino acid transport and metabolism	Metabolism	500
COG0592	L	Replication, recombination and repair	Information Storage And Processing	282
COG0593	L	Replication, recombination and repair	Information Storage And Processing	392
COG0594	J	Translation, ribosomal structure and biogenesis	Information Storage And Processing	302
COG0595	J	Translation, ribosomal structure and biogenesis	Information Storage And Processing	308
COG0596	R	General function prediction only	Poorly Characterized	3944
COG0597	U	Intracellular trafficking, secretion, and vesicular transport	Cellular Processes And Signaling	327
COG0598	P	Inorganic ion transport and metabolism	Metabolism	559
COG0599	R	General function prediction only	Poorly Characterized	628
COG0600	P	Inorganic ion transport and metabolism	Metabolism	1146
COG0601	P	Inorganic ion transport and metabolism	Metabolism	1415
COG0602	H	Coenzyme transport and metabolism	Metabolism	478
COG0603	J	Translation, ribosomal structure and biogenesis	Information Storage And Processing	244
COG0604	R	General function prediction only	Poorly Characterized	1821
COG0605	P	Inorganic ion transport and metabolism	Metabolism	428
COG0606	O	Posttranslational modification, protein turnover, chaperones	Cellular Processes And Signaling	391
COG0607	P	Inorganic ion transport and metabolism	Metabolism	1384
COG0608	L	Replication, recombination and repair	Information Storage And Processing	301
COG0609	P	Inorganic ion transport and metabolism	Metabolism	1445
COG0610	V	Defense mechanisms	Cellular Processes And Signaling	548
COG0611	H	Coenzyme transport and metabolism	Metabolism	255
COG0612	R	General function prediction only	Poorly Characterized	869
COG0613	F	Nucleotide transport and metabolism	Metabolism	256
COG0614	P	Inorganic ion transport and metabolism	Metabolism	1360
COG0615	M	Cell wall/membrane/envelope biogenesis	Cellular Processes And Signaling	266
COG0616	O	Posttranslational modification, protein turnover, chaperones	Cellular Processes And Signaling	506
COG0617	J	Translation, ribosomal structure and biogenesis	Information Storage And Processing	538
COG0618	T	Signal transduction mechanisms	Cellular Processes And Signaling	214
COG0619	H	Coenzyme transport and metabolism	Metabolism	484
COG0620	E	Amino acid transport and metabolism	Metabolism	558
COG0621	J	Translation, ribosomal structure and biogenesis	Information Storage And Processing	463
COG0622	R	General function prediction only	Poorly Characterized	411
COG0623	I	Lipid transport and metabolism	Metabolism	153
COG0624	E	Amino acid transport and metabolism	Metabolism	1517
COG0625	O	Posttranslational modification, protein turnover, chaperones	Cellular Processes And Signaling	2356
COG0626	E	Amino acid transport and metabolism	Metabolism	855
COG0627	V	Defense mechanisms	Cellular Processes And Signaling	366
COG0628	R	General function prediction only	Poorly Characterized	1132
COG0629	L	Replication, recombination and repair	Information Storage And Processing	1341
COG0630	U	Intracellular trafficking, secretion, and vesicular transport	Cellular Processes And Signaling	47
COG0631	T	Signal transduction mechanisms	Cellular Processes And Signaling	403
COG0632	L	Replication, recombination and repair	Information Storage And Processing	301
COG0633	C	Energy production and conversion	Metabolism	721
COG0634	F	Nucleotide transport and metabolism	Metabolism	348
COG0635	H	Coenzyme transport and metabolism	Metabolism	628
COG0636	C	Energy production and conversion	Metabolism	310
COG0637	G	Carbohydrate transport and metabolism	Metabolism	1141
COG0638	O	Posttranslational modification, protein turnover, chaperones	Cellular Processes And Signaling	28
COG0639	T	Signal transduction mechanisms	Cellular Processes And Signaling	157
COG0640	K	Transcription	Information Storage And Processing	1680
COG0641	O	Posttranslational modification, protein turnover, chaperones	Cellular Processes And Signaling	299
COG0642	T	Signal transduction mechanisms	Cellular Processes And Signaling	3890
COG0643	T	Signal transduction mechanisms	Cellular Processes And Signaling	345
COG0644	C	Energy production and conversion	Metabolism	364
COG0645	R	General function prediction only	Poorly Characterized	198
COG0646	E	Amino acid transport and metabolism	Metabolism	133
COG0647	F	Nucleotide transport and metabolism	Metabolism	195
COG0648	L	Replication, recombination and repair	Information Storage And Processing	165
COG0649	C	Energy production and conversion	Metabolism	99
COG0650	C	Energy production and conversion	Metabolism	54
COG0651	P	Inorganic ion transport and metabolism	Metabolism	249
COG0652	O	Posttranslational modification, protein turnover, chaperones	Cellular Processes And Signaling	631
COG0653	U	Intracellular trafficking, secretion, and vesicular transport	Cellular Processes And Signaling	415
COG0654	C	Energy production and conversion	Metabolism	1259
COG0655	C	Energy production and conversion	Metabolism	418
COG0656	Q	Secondary metabolites biosynthesis, transport and catabolism	Metabolism	1050
COG0657	I	Lipid transport and metabolism	Metabolism	1150
COG0658	U	Intracellular trafficking, secretion, and vesicular transport	Cellular Processes And Signaling	221
COG0659	P	Inorganic ion transport and metabolism	Metabolism	614
COG0661	T	Signal transduction mechanisms	Cellular Processes And Signaling	317
COG0662	G	Carbohydrate transport and metabolism	Metabolism	640
COG0663	R	General function prediction only	Poorly Characterized	482
COG0664	T	Signal transduction mechanisms	Cellular Processes And Signaling	1515
COG0665	E	Amino acid transport and metabolism	Metabolism	1810
COG0666	T	Signal transduction mechanisms	Cellular Processes And Signaling	364
COG0667	R	General function prediction only	Poorly Characterized	1715
COG0668	M	Cell wall/membrane/envelope biogenesis	Cellular Processes And Signaling	927
COG0669	H	Coenzyme transport and metabolism	Metabolism	366
COG0670	P	Inorganic ion transport and metabolism	Metabolism	261
COG0671	I	Lipid transport and metabolism	Metabolism	738
COG0672	P	Inorganic ion transport and metabolism	Metabolism	149
COG0673	R	General function prediction only	Poorly Characterized	2281
COG0674	C	Energy production and conversion	Metabolism	96
COG0675	X	Mobilome: prophages, transposons	Metabolism	676
COG0676	G	Carbohydrate transport and metabolism	Metabolism	184
COG0677	M	Cell wall/membrane/envelope biogenesis	Cellular Processes And Signaling	487
COG0678	O	Posttranslational modification, protein turnover, chaperones	Cellular Processes And Signaling	50
COG0679	R	General function prediction only	Poorly Characterized	545
COG0680	C	Energy production and conversion	Metabolism	118
COG0681	U	Intracellular trafficking, secretion, and vesicular transport	Cellular Processes And Signaling	554
COG0682	M	Cell wall/membrane/envelope biogenesis	Cellular Processes And Signaling	399
COG0683	E	Amino acid transport and metabolism	Metabolism	1002
COG0684	J	Translation, ribosomal structure and biogenesis	Information Storage And Processing	491
COG0685	E	Amino acid transport and metabolism	Metabolism	307
COG0686	E	Amino acid transport and metabolism	Metabolism	206
COG0687	E	Amino acid transport and metabolism	Metabolism	764
COG0688	I	Lipid transport and metabolism	Metabolism	293
COG0689	J	Translation, ribosomal structure and biogenesis	Information Storage And Processing	164
COG0690	U	Intracellular trafficking, secretion, and vesicular transport	Cellular Processes And Signaling	267
COG0691	O	Posttranslational modification, protein turnover, chaperones	Cellular Processes And Signaling	307
COG0692	L	Replication, recombination and repair	Information Storage And Processing	384
COG0693	V	Defense mechanisms	Cellular Processes And Signaling	874
COG0694	O	Posttranslational modification, protein turnover, chaperones	Cellular Processes And Signaling	120
COG0695	O	Posttranslational modification, protein turnover, chaperones	Cellular Processes And Signaling	567
COG0696	G	Carbohydrate transport and metabolism	Metabolism	208
COG0697	R	General function prediction only	Poorly Characterized	3299
COG0698	G	Carbohydrate transport and metabolism	Metabolism	476
COG0700	S	Function unknown	Poorly Characterized	125
COG0701	S	Function unknown	Poorly Characterized	160
COG0702	R	General function prediction only	Poorly Characterized	902
COG0703	E	Amino acid transport and metabolism	Metabolism	383
COG0704	P	Inorganic ion transport and metabolism	Metabolism	233
COG0705	O	Posttranslational modification, protein turnover, chaperones	Cellular Processes And Signaling	503
COG0706	M	Cell wall/membrane/envelope biogenesis	Cellular Processes And Signaling	461
COG0707	M	Cell wall/membrane/envelope biogenesis	Cellular Processes And Signaling	585
COG0708	L	Replication, recombination and repair	Information Storage And Processing	477
COG0709	E	Amino acid transport and metabolism	Metabolism	150
COG0710	E	Amino acid transport and metabolism	Metabolism	125
COG0711	C	Energy production and conversion	Metabolism	249
COG0712	C	Energy production and conversion	Metabolism	283
COG0713	C	Energy production and conversion	Metabolism	123
COG0714	R	General function prediction only	Poorly Characterized	702
COG0715	P	Inorganic ion transport and metabolism	Metabolism	1430
COG0716	C	Energy production and conversion	Metabolism	530
COG0717	F	Nucleotide transport and metabolism	Metabolism	139
COG0718	K	Transcription	Information Storage And Processing	240
COG0719	O	Posttranslational modification, protein turnover, chaperones	Cellular Processes And Signaling	403
COG0720	H	Coenzyme transport and metabolism	Metabolism	251
COG0721	J	Translation, ribosomal structure and biogenesis	Information Storage And Processing	205
COG0722	E	Amino acid transport and metabolism	Metabolism	358
COG0723	C	Energy production and conversion	Metabolism	153
COG0724	J	Translation, ribosomal structure and biogenesis	Information Storage And Processing	104
COG0725	P	Inorganic ion transport and metabolism	Metabolism	464
COG0726	M	Cell wall/membrane/envelope biogenesis	Cellular Processes And Signaling	1202
COG0727	R	General function prediction only	Poorly Characterized	323
COG0728	M	Cell wall/membrane/envelope biogenesis	Cellular Processes And Signaling	231
COG0729	M	Cell wall/membrane/envelope biogenesis	Cellular Processes And Signaling	232
COG0730	P	Inorganic ion transport and metabolism	Metabolism	1131
COG0731	J	Translation, ribosomal structure and biogenesis	Information Storage And Processing	10
COG0732	V	Defense mechanisms	Cellular Processes And Signaling	1062
COG0733	R	General function prediction only	Poorly Characterized	209
COG0735	P	Inorganic ion transport and metabolism	Metabolism	746
COG0736	I	Lipid transport and metabolism	Metabolism	328
COG0737	V	Defense mechanisms	Cellular Processes And Signaling	597
COG0738	G	Carbohydrate transport and metabolism	Metabolism	557
COG0739	M	Cell wall/membrane/envelope biogenesis	Cellular Processes And Signaling	929
COG0740	O	Posttranslational modification, protein turnover, chaperones	Cellular Processes And Signaling	696
COG0741	M	Cell wall/membrane/envelope biogenesis	Cellular Processes And Signaling	1065
COG0742	J	Translation, ribosomal structure and biogenesis	Information Storage And Processing	468
COG0743	I	Lipid transport and metabolism	Metabolism	269
COG0744	M	Cell wall/membrane/envelope biogenesis	Cellular Processes And Signaling	928
COG0745	K	Transcription	Information Storage And Processing	5194
COG0746	H	Coenzyme transport and metabolism	Metabolism	319
COG0747	E	Amino acid transport and metabolism	Metabolism	1673
COG0748	P	Inorganic ion transport and metabolism	Metabolism	92
COG0749	L	Replication, recombination and repair	Information Storage And Processing	300
COG0750	K	Transcription	Information Storage And Processing	397
COG0751	J	Translation, ribosomal structure and biogenesis	Information Storage And Processing	230
COG0752	J	Translation, ribosomal structure and biogenesis	Information Storage And Processing	145
COG0753	P	Inorganic ion transport and metabolism	Metabolism	537
COG0754	E	Amino acid transport and metabolism	Metabolism	173
COG0755	O	Posttranslational modification, protein turnover, chaperones	Cellular Processes And Signaling	226
COG0756	V	Defense mechanisms	Cellular Processes And Signaling	481
COG0757	E	Amino acid transport and metabolism	Metabolism	269
COG0758	L	Replication, recombination and repair	Information Storage And Processing	483
COG0759	M	Cell wall/membrane/envelope biogenesis	Cellular Processes And Signaling	275
COG0760	O	Posttranslational modification, protein turnover, chaperones	Cellular Processes And Signaling	713
COG0761	I	Lipid transport and metabolism	Metabolism	219
COG0762	O	Posttranslational modification, protein turnover, chaperones	Cellular Processes And Signaling	249
COG0763	M	Cell wall/membrane/envelope biogenesis	Cellular Processes And Signaling	171
COG0764	I	Lipid transport and metabolism	Metabolism	477
COG0765	E	Amino acid transport and metabolism	Metabolism	2247
COG0766	M	Cell wall/membrane/envelope biogenesis	Cellular Processes And Signaling	408
COG0767	M	Cell wall/membrane/envelope biogenesis	Cellular Processes And Signaling	236
COG0768	M	Cell wall/membrane/envelope biogenesis	Cellular Processes And Signaling	934
COG0769	M	Cell wall/membrane/envelope biogenesis	Cellular Processes And Signaling	590
COG0770	M	Cell wall/membrane/envelope biogenesis	Cellular Processes And Signaling	469
COG0771	M	Cell wall/membrane/envelope biogenesis	Cellular Processes And Signaling	381
COG0772	D	Cell cycle control, cell division, chromosome partitioning	Cellular Processes And Signaling	790
COG0773	M	Cell wall/membrane/envelope biogenesis	Cellular Processes And Signaling	449
COG0774	M	Cell wall/membrane/envelope biogenesis	Cellular Processes And Signaling	102
COG0775	H	Coenzyme transport and metabolism	Metabolism	500
COG0776	L	Replication, recombination and repair	Information Storage And Processing	539
COG0777	I	Lipid transport and metabolism	Metabolism	337
COG0778	C	Energy production and conversion	Metabolism	1355
COG0779	J	Translation, ribosomal structure and biogenesis	Information Storage And Processing	302
COG0780	J	Translation, ribosomal structure and biogenesis	Information Storage And Processing	140
COG0781	K	Transcription	Information Storage And Processing	396
COG0782	K	Transcription	Information Storage And Processing	720
COG0783	V	Defense mechanisms	Cellular Processes And Signaling	334
COG0784	T	Signal transduction mechanisms	Cellular Processes And Signaling	898
COG0785	O	Posttranslational modification, protein turnover, chaperones	Cellular Processes And Signaling	158
COG0786	E	Amino acid transport and metabolism	Metabolism	274
COG0787	M	Cell wall/membrane/envelope biogenesis	Cellular Processes And Signaling	554
COG0788	F	Nucleotide transport and metabolism	Metabolism	183
COG0789	K	Transcription	Information Storage And Processing	2096
COG0790	R	General function prediction only	Poorly Characterized	425
COG0791	M	Cell wall/membrane/envelope biogenesis	Cellular Processes And Signaling	974
COG0792	L	Replication, recombination and repair	Information Storage And Processing	313
COG0793	O	Posttranslational modification, protein turnover, chaperones	Cellular Processes And Signaling	505
COG0794	M	Cell wall/membrane/envelope biogenesis	Cellular Processes And Signaling	267
COG0795	N	Cell motility	Cellular Processes And Signaling	405
COG0796	M	Cell wall/membrane/envelope biogenesis	Cellular Processes And Signaling	396
COG0797	M	Cell wall/membrane/envelope biogenesis	Cellular Processes And Signaling	245
COG0798	P	Inorganic ion transport and metabolism	Metabolism	177
COG0799	J	Translation, ribosomal structure and biogenesis	Information Storage And Processing	318
COG0800	G	Carbohydrate transport and metabolism	Metabolism	497
COG0801	H	Coenzyme transport and metabolism	Metabolism	485
COG0802	J	Translation, ribosomal structure and biogenesis	Information Storage And Processing	388
COG0803	P	Inorganic ion transport and metabolism	Metabolism	572
COG0804	E	Amino acid transport and metabolism	Metabolism	138
COG0805	U	Intracellular trafficking, secretion, and vesicular transport	Cellular Processes And Signaling	267
COG0806	J	Translation, ribosomal structure and biogenesis	Information Storage And Processing	293
COG0807	H	Coenzyme transport and metabolism	Metabolism	246
COG0809	J	Translation, ribosomal structure and biogenesis	Information Storage And Processing	285
COG0810	M	Cell wall/membrane/envelope biogenesis	Cellular Processes And Signaling	500
COG0811	U	Intracellular trafficking, secretion, and vesicular transport	Cellular Processes And Signaling	531
COG0812	M	Cell wall/membrane/envelope biogenesis	Cellular Processes And Signaling	474
COG0813	F	Nucleotide transport and metabolism	Metabolism	174
COG0814	E	Amino acid transport and metabolism	Metabolism	426
COG0815	M	Cell wall/membrane/envelope biogenesis	Cellular Processes And Signaling	207
COG0816	K	Transcription	Information Storage And Processing	313
COG0817	L	Replication, recombination and repair	Information Storage And Processing	175
COG0818	I	Lipid transport and metabolism	Metabolism	330
COG0819	H	Coenzyme transport and metabolism	Metabolism	206
COG0820	J	Translation, ribosomal structure and biogenesis	Information Storage And Processing	274
COG0821	I	Lipid transport and metabolism	Metabolism	173
COG0822	O	Posttranslational modification, protein turnover, chaperones	Cellular Processes And Signaling	262
COG0823	U	Intracellular trafficking, secretion, and vesicular transport	Cellular Processes And Signaling	334
COG0824	I	Lipid transport and metabolism	Metabolism	846
COG0825	I	Lipid transport and metabolism	Metabolism	280
COG0826	J	Translation, ribosomal structure and biogenesis	Information Storage And Processing	563
COG0827	L	Replication, recombination and repair	Information Storage And Processing	109
COG0828	J	Translation, ribosomal structure and biogenesis	Information Storage And Processing	122
COG0829	O	Posttranslational modification, protein turnover, chaperones	Cellular Processes And Signaling	167
COG0830	O	Posttranslational modification, protein turnover, chaperones	Cellular Processes And Signaling	170
COG0831	E	Amino acid transport and metabolism	Metabolism	119
COG0832	E	Amino acid transport and metabolism	Metabolism	178
COG0833	E	Amino acid transport and metabolism	Metabolism	276
COG0834	T	Signal transduction mechanisms	Cellular Processes And Signaling	3077
COG0835	T	Signal transduction mechanisms	Cellular Processes And Signaling	610
COG0836	M	Cell wall/membrane/envelope biogenesis	Cellular Processes And Signaling	465
COG0837	G	Carbohydrate transport and metabolism	Metabolism	107
COG0838	C	Energy production and conversion	Metabolism	152
COG0839	C	Energy production and conversion	Metabolism	177
COG0840	T	Signal transduction mechanisms	Cellular Processes And Signaling	3123
COG0841	V	Defense mechanisms	Cellular Processes And Signaling	1507
COG0842	V	Defense mechanisms	Cellular Processes And Signaling	664
COG0843	C	Energy production and conversion	Metabolism	281
COG0845	V	Defense mechanisms	Cellular Processes And Signaling	2425
COG0846	O	Posttranslational modification, protein turnover, chaperones	Cellular Processes And Signaling	462
COG0847	L	Replication, recombination and repair	Information Storage And Processing	718
COG0848	U	Intracellular trafficking, secretion, and vesicular transport	Cellular Processes And Signaling	587
COG0849	D	Cell cycle control, cell division, chromosome partitioning	Cellular Processes And Signaling	290
COG0850	D	Cell cycle control, cell division, chromosome partitioning	Cellular Processes And Signaling	218
COG0851	D	Cell cycle control, cell division, chromosome partitioning	Cellular Processes And Signaling	116
COG0852	C	Energy production and conversion	Metabolism	123
COG0853	H	Coenzyme transport and metabolism	Metabolism	141
COG0854	H	Coenzyme transport and metabolism	Metabolism	152
COG0855	P	Inorganic ion transport and metabolism	Metabolism	228
COG0857	R	General function prediction only	Poorly Characterized	47
COG0858	J	Translation, ribosomal structure and biogenesis	Information Storage And Processing	256
COG0859	M	Cell wall/membrane/envelope biogenesis	Cellular Processes And Signaling	726
COG0860	M	Cell wall/membrane/envelope biogenesis	Cellular Processes And Signaling	648
COG0861	P	Inorganic ion transport and metabolism	Metabolism	472
COG0863	L	Replication, recombination and repair	Information Storage And Processing	625
COG0864	K	Transcription	Information Storage And Processing	118
COG1001	F	Nucleotide transport and metabolism	Metabolism	177
COG1002	V	Defense mechanisms	Cellular Processes And Signaling	189
COG1003	E	Amino acid transport and metabolism	Metabolism	120
COG1004	M	Cell wall/membrane/envelope biogenesis	Cellular Processes And Signaling	700
COG1005	C	Energy production and conversion	Metabolism	153
COG1006	P	Inorganic ion transport and metabolism	Metabolism	125
COG1007	C	Energy production and conversion	Metabolism	175
COG1008	C	Energy production and conversion	Metabolism	156
COG1009	C	Energy production and conversion	Metabolism	265
COG1010	H	Coenzyme transport and metabolism	Metabolism	87
COG1011	H	Coenzyme transport and metabolism	Metabolism	882
COG1012	I	Lipid transport and metabolism	Metabolism	3750
COG1013	C	Energy production and conversion	Metabolism	118
COG1014	C	Energy production and conversion	Metabolism	144
COG1015	G	Carbohydrate transport and metabolism	Metabolism	213
COG1017	C	Energy production and conversion	Metabolism	173
COG1018	C	Energy production and conversion	Metabolism	662
COG1020	Q	Secondary metabolites biosynthesis, transport and catabolism	Metabolism	351
COG1021	Q	Secondary metabolites biosynthesis, transport and catabolism	Metabolism	78
COG1022	I	Lipid transport and metabolism	Metabolism	281
COG1023	G	Carbohydrate transport and metabolism	Metabolism	100
COG1024	I	Lipid transport and metabolism	Metabolism	1920
COG1025	O	Posttranslational modification, protein turnover, chaperones	Cellular Processes And Signaling	112
COG1026	O	Posttranslational modification, protein turnover, chaperones	Cellular Processes And Signaling	49
COG1027	E	Amino acid transport and metabolism	Metabolism	185
COG1028	I	Lipid transport and metabolism	Metabolism	6955
COG1030	O	Posttranslational modification, protein turnover, chaperones	Cellular Processes And Signaling	48
COG1032	R	General function prediction only	Poorly Characterized	313
COG1033	R	General function prediction only	Poorly Characterized	135
COG1034	C	Energy production and conversion	Metabolism	200
COG1035	C	Energy production and conversion	Metabolism	29
COG1036	C	Energy production and conversion	Metabolism	1
COG1038	C	Energy production and conversion	Metabolism	103
COG1039	L	Replication, recombination and repair	Information Storage And Processing	93
COG1040	R	General function prediction only	Poorly Characterized	398
COG1041	J	Translation, ribosomal structure and biogenesis	Information Storage And Processing	64
COG1042	C	Energy production and conversion	Metabolism	90
COG1043	M	Cell wall/membrane/envelope biogenesis	Cellular Processes And Signaling	180
COG1044	M	Cell wall/membrane/envelope biogenesis	Cellular Processes And Signaling	304
COG1045	E	Amino acid transport and metabolism	Metabolism	666
COG1047	O	Posttranslational modification, protein turnover, chaperones	Cellular Processes And Signaling	226
COG1048	C	Energy production and conversion	Metabolism	364
COG1049	C	Energy production and conversion	Metabolism	86
COG1051	F	Nucleotide transport and metabolism	Metabolism	2194
COG1052	R	General function prediction only	Poorly Characterized	918
COG1053	C	Energy production and conversion	Metabolism	673
COG1054	J	Translation, ribosomal structure and biogenesis	Information Storage And Processing	220
COG1055	P	Inorganic ion transport and metabolism	Metabolism	364
COG1056	H	Coenzyme transport and metabolism	Metabolism	67
COG1057	H	Coenzyme transport and metabolism	Metabolism	367
COG1058	L	Replication, recombination and repair	Information Storage And Processing	196
COG1059	V	Defense mechanisms	Cellular Processes And Signaling	11
COG1060	H	Coenzyme transport and metabolism	Metabolism	189
COG1061	L	Replication, recombination and repair	Information Storage And Processing	482
COG1062	C	Energy production and conversion	Metabolism	278
COG1063	R	General function prediction only	Poorly Characterized	980
COG1064	G	Carbohydrate transport and metabolism	Metabolism	524
COG1066	L	Replication, recombination and repair	Information Storage And Processing	274
COG1067	O	Posttranslational modification, protein turnover, chaperones	Cellular Processes And Signaling	211
COG1069	G	Carbohydrate transport and metabolism	Metabolism	173
COG1070	G	Carbohydrate transport and metabolism	Metabolism	971
COG1071	C	Energy production and conversion	Metabolism	327
COG1072	H	Coenzyme transport and metabolism	Metabolism	204
COG1073	T	Signal transduction mechanisms	Cellular Processes And Signaling	492
COG1074	L	Replication, recombination and repair	Information Storage And Processing	416
COG1075	I	Lipid transport and metabolism	Metabolism	278
COG1076	O	Posttranslational modification, protein turnover, chaperones	Cellular Processes And Signaling	263
COG1077	Z	Cytoskeleton	Cellular Processes And Signaling	216
COG1078	R	General function prediction only	Poorly Characterized	177
COG1079	F	Nucleotide transport and metabolism	Metabolism	253
COG1080	G	Carbohydrate transport and metabolism	Metabolism	301
COG1082	G	Carbohydrate transport and metabolism	Metabolism	1133
COG1083	M	Cell wall/membrane/envelope biogenesis	Cellular Processes And Signaling	173
COG1085	G	Carbohydrate transport and metabolism	Metabolism	134
COG1086	O	Posttranslational modification, protein turnover, chaperones	Cellular Processes And Signaling	729
COG1087	M	Cell wall/membrane/envelope biogenesis	Cellular Processes And Signaling	658
COG1088	M	Cell wall/membrane/envelope biogenesis	Cellular Processes And Signaling	590
COG1089	M	Cell wall/membrane/envelope biogenesis	Cellular Processes And Signaling	254
COG1090	R	General function prediction only	Poorly Characterized	272
COG1091	M	Cell wall/membrane/envelope biogenesis	Cellular Processes And Signaling	640
COG1092	J	Translation, ribosomal structure and biogenesis	Information Storage And Processing	356
COG1094	J	Translation, ribosomal structure and biogenesis	Information Storage And Processing	57
COG1098	R	General function prediction only	Poorly Characterized	195
COG1099	R	General function prediction only	Poorly Characterized	8
COG1100	R	General function prediction only	Poorly Characterized	4
COG1101	R	General function prediction only	Poorly Characterized	213
COG1102	F	Nucleotide transport and metabolism	Metabolism	19
COG1104	E	Amino acid transport and metabolism	Metabolism	597
COG1105	G	Carbohydrate transport and metabolism	Metabolism	464
COG1106	R	General function prediction only	Poorly Characterized	62
COG1108	P	Inorganic ion transport and metabolism	Metabolism	591
COG1109	G	Carbohydrate transport and metabolism	Metabolism	1005
COG1111	L	Replication, recombination and repair	Information Storage And Processing	6
COG1112	L	Replication, recombination and repair	Information Storage And Processing	164
COG1113	E	Amino acid transport and metabolism	Metabolism	911
COG1114	E	Amino acid transport and metabolism	Metabolism	414
COG1115	E	Amino acid transport and metabolism	Metabolism	427
COG1116	P	Inorganic ion transport and metabolism	Metabolism	1084
COG1117	P	Inorganic ion transport and metabolism	Metabolism	362
COG1118	P	Inorganic ion transport and metabolism	Metabolism	232
COG1119	P	Inorganic ion transport and metabolism	Metabolism	188
COG1120	H	Coenzyme transport and metabolism	Metabolism	1125
COG1121	P	Inorganic ion transport and metabolism	Metabolism	578
COG1122	R	General function prediction only	Poorly Characterized	533
COG1123	O	Posttranslational modification, protein turnover, chaperones	Cellular Processes And Signaling	1190
COG1124	P	Inorganic ion transport and metabolism	Metabolism	246
COG1125	E	Amino acid transport and metabolism	Metabolism	345
COG1126	E	Amino acid transport and metabolism	Metabolism	1659
COG1127	M	Cell wall/membrane/envelope biogenesis	Cellular Processes And Signaling	215
COG1129	G	Carbohydrate transport and metabolism	Metabolism	1076
COG1131	V	Defense mechanisms	Cellular Processes And Signaling	2120
COG1132	V	Defense mechanisms	Cellular Processes And Signaling	2889
COG1133	V	Defense mechanisms	Cellular Processes And Signaling	83
COG1134	G	Carbohydrate transport and metabolism	Metabolism	620
COG1135	E	Amino acid transport and metabolism	Metabolism	649
COG1136	M	Cell wall/membrane/envelope biogenesis	Cellular Processes And Signaling	1981
COG1137	M	Cell wall/membrane/envelope biogenesis	Cellular Processes And Signaling	110
COG1138	O	Posttranslational modification, protein turnover, chaperones	Cellular Processes And Signaling	134
COG1139	C	Energy production and conversion	Metabolism	144
COG1140	P	Inorganic ion transport and metabolism	Metabolism	89
COG1141	C	Energy production and conversion	Metabolism	165
COG1142	C	Energy production and conversion	Metabolism	244
COG1143	C	Energy production and conversion	Metabolism	395
COG1144	C	Energy production and conversion	Metabolism	39
COG1145	C	Energy production and conversion	Metabolism	73
COG1146	F	Nucleotide transport and metabolism	Metabolism	126
COG1148	C	Energy production and conversion	Metabolism	2
COG1149	R	General function prediction only	Poorly Characterized	65
COG1150	C	Energy production and conversion	Metabolism	1
COG1151	C	Energy production and conversion	Metabolism	154
COG1152	C	Energy production and conversion	Metabolism	19
COG1154	I	Lipid transport and metabolism	Metabolism	355
COG1155	C	Energy production and conversion	Metabolism	66
COG1156	C	Energy production and conversion	Metabolism	42
COG1157	U	Intracellular trafficking, secretion, and vesicular transport	Cellular Processes And Signaling	321
COG1158	K	Transcription	Information Storage And Processing	200
COG1159	J	Translation, ribosomal structure and biogenesis	Information Storage And Processing	291
COG1160	J	Translation, ribosomal structure and biogenesis	Information Storage And Processing	333
COG1161	J	Translation, ribosomal structure and biogenesis	Information Storage And Processing	256
COG1162	J	Translation, ribosomal structure and biogenesis	Information Storage And Processing	378
COG1164	E	Amino acid transport and metabolism	Metabolism	438
COG1165	H	Coenzyme transport and metabolism	Metabolism	195
COG1166	E	Amino acid transport and metabolism	Metabolism	53
COG1167	E	Amino acid transport and metabolism	Metabolism	2022
COG1168	R	General function prediction only	Poorly Characterized	426
COG1169	Q	Secondary metabolites biosynthesis, transport and catabolism	Metabolism	279
COG1171	E	Amino acid transport and metabolism	Metabolism	586
COG1172	G	Carbohydrate transport and metabolism	Metabolism	925
COG1173	P	Inorganic ion transport and metabolism	Metabolism	1500
COG1174	E	Amino acid transport and metabolism	Metabolism	541
COG1175	G	Carbohydrate transport and metabolism	Metabolism	1455
COG1176	E	Amino acid transport and metabolism	Metabolism	465
COG1177	E	Amino acid transport and metabolism	Metabolism	506
COG1178	P	Inorganic ion transport and metabolism	Metabolism	468
COG1179	J	Translation, ribosomal structure and biogenesis	Information Storage And Processing	275
COG1180	O	Posttranslational modification, protein turnover, chaperones	Cellular Processes And Signaling	518
COG1181	R	General function prediction only	Poorly Characterized	604
COG1182	C	Energy production and conversion	Metabolism	460
COG1183	I	Lipid transport and metabolism	Metabolism	210
COG1185	J	Translation, ribosomal structure and biogenesis	Information Storage And Processing	244
COG1186	J	Translation, ribosomal structure and biogenesis	Information Storage And Processing	477
COG1187	J	Translation, ribosomal structure and biogenesis	Information Storage And Processing	1123
COG1188	J	Translation, ribosomal structure and biogenesis	Information Storage And Processing	342
COG1189	J	Translation, ribosomal structure and biogenesis	Information Storage And Processing	202
COG1190	J	Translation, ribosomal structure and biogenesis	Information Storage And Processing	286
COG1191	K	Transcription	Information Storage And Processing	321
COG1192	N	Cell motility	Cellular Processes And Signaling	1012
COG1193	L	Replication, recombination and repair	Information Storage And Processing	225
COG1194	L	Replication, recombination and repair	Information Storage And Processing	363
COG1195	L	Replication, recombination and repair	Information Storage And Processing	327
COG1196	D	Cell cycle control, cell division, chromosome partitioning	Cellular Processes And Signaling	439
COG1197	K	Transcription	Information Storage And Processing	312
COG1198	L	Replication, recombination and repair	Information Storage And Processing	381
COG1199	L	Replication, recombination and repair	Information Storage And Processing	353
COG1200	L	Replication, recombination and repair	Information Storage And Processing	341
COG1201	L	Replication, recombination and repair	Information Storage And Processing	160
COG1202	L	Replication, recombination and repair	Information Storage And Processing	1
COG1203	V	Defense mechanisms	Cellular Processes And Signaling	156
COG1204	L	Replication, recombination and repair	Information Storage And Processing	99
COG1205	L	Replication, recombination and repair	Information Storage And Processing	90
COG1206	J	Translation, ribosomal structure and biogenesis	Information Storage And Processing	92
COG1207	M	Cell wall/membrane/envelope biogenesis	Cellular Processes And Signaling	452
COG1208	M	Cell wall/membrane/envelope biogenesis	Cellular Processes And Signaling	320
COG1209	M	Cell wall/membrane/envelope biogenesis	Cellular Processes And Signaling	722
COG1210	M	Cell wall/membrane/envelope biogenesis	Cellular Processes And Signaling	572
COG1211	I	Lipid transport and metabolism	Metabolism	396
COG1212	M	Cell wall/membrane/envelope biogenesis	Cellular Processes And Signaling	194
COG1213	I	Lipid transport and metabolism	Metabolism	63
COG1214	J	Translation, ribosomal structure and biogenesis	Information Storage And Processing	413
COG1215	N	Cell motility	Cellular Processes And Signaling	1186
COG1216	G	Carbohydrate transport and metabolism	Metabolism	735
COG1217	T	Signal transduction mechanisms	Cellular Processes And Signaling	235
COG1218	P	Inorganic ion transport and metabolism	Metabolism	181
COG1219	O	Posttranslational modification, protein turnover, chaperones	Cellular Processes And Signaling	287
COG1220	O	Posttranslational modification, protein turnover, chaperones	Cellular Processes And Signaling	133
COG1221	T	Signal transduction mechanisms	Cellular Processes And Signaling	112
COG1222	O	Posttranslational modification, protein turnover, chaperones	Cellular Processes And Signaling	66
COG1223	R	General function prediction only	Poorly Characterized	52
COG1225	O	Posttranslational modification, protein turnover, chaperones	Cellular Processes And Signaling	672
COG1226	P	Inorganic ion transport and metabolism	Metabolism	173
COG1227	C	Energy production and conversion	Metabolism	164
COG1228	Q	Secondary metabolites biosynthesis, transport and catabolism	Metabolism	460
COG1229	C	Energy production and conversion	Metabolism	1
COG1230	P	Inorganic ion transport and metabolism	Metabolism	390
COG1231	E	Amino acid transport and metabolism	Metabolism	163
COG1232	H	Coenzyme transport and metabolism	Metabolism	115
COG1233	Q	Secondary metabolites biosynthesis, transport and catabolism	Metabolism	274
COG1234	J	Translation, ribosomal structure and biogenesis	Information Storage And Processing	414
COG1235	P	Inorganic ion transport and metabolism	Metabolism	389
COG1236	J	Translation, ribosomal structure and biogenesis	Information Storage And Processing	132
COG1237	R	General function prediction only	Poorly Characterized	81
COG1238	S	Function unknown	Poorly Characterized	216
COG1239	H	Coenzyme transport and metabolism	Metabolism	91
COG1240	H	Coenzyme transport and metabolism	Metabolism	231
COG1241	L	Replication, recombination and repair	Information Storage And Processing	2
COG1242	R	General function prediction only	Poorly Characterized	166
COG1243	J	Translation, ribosomal structure and biogenesis	Information Storage And Processing	31
COG1244	J	Translation, ribosomal structure and biogenesis	Information Storage And Processing	23
COG1245	J	Translation, ribosomal structure and biogenesis	Information Storage And Processing	2
COG1246	E	Amino acid transport and metabolism	Metabolism	708
COG1247	E	Amino acid transport and metabolism	Metabolism	802
COG1249	C	Energy production and conversion	Metabolism	1034
COG1250	I	Lipid transport and metabolism	Metabolism	752
COG1251	C	Energy production and conversion	Metabolism	581
COG1252	C	Energy production and conversion	Metabolism	476
COG1253	R	General function prediction only	Poorly Characterized	695
COG1254	C	Energy production and conversion	Metabolism	240
COG1256	N	Cell motility	Cellular Processes And Signaling	322
COG1257	I	Lipid transport and metabolism	Metabolism	134
COG1259	R	General function prediction only	Poorly Characterized	47
COG1260	I	Lipid transport and metabolism	Metabolism	26
COG1261	N	Cell motility	Cellular Processes And Signaling	240
COG1262	O	Posttranslational modification, protein turnover, chaperones	Cellular Processes And Signaling	529
COG1263	G	Carbohydrate transport and metabolism	Metabolism	815
COG1264	G	Carbohydrate transport and metabolism	Metabolism	853
COG1266	O	Posttranslational modification, protein turnover, chaperones	Cellular Processes And Signaling	306
COG1267	I	Lipid transport and metabolism	Metabolism	237
COG1268	H	Coenzyme transport and metabolism	Metabolism	218
COG1269	C	Energy production and conversion	Metabolism	41
COG1270	H	Coenzyme transport and metabolism	Metabolism	198
COG1271	C	Energy production and conversion	Metabolism	399
COG1272	U	Intracellular trafficking, secretion, and vesicular transport	Cellular Processes And Signaling	317
COG1273	L	Replication, recombination and repair	Information Storage And Processing	97
COG1274	C	Energy production and conversion	Metabolism	46
COG1275	V	Defense mechanisms	Cellular Processes And Signaling	171
COG1276	P	Inorganic ion transport and metabolism	Metabolism	178
COG1277	O	Posttranslational modification, protein turnover, chaperones	Cellular Processes And Signaling	124
COG1278	K	Transcription	Information Storage And Processing	1143
COG1279	E	Amino acid transport and metabolism	Metabolism	190
COG1280	E	Amino acid transport and metabolism	Metabolism	1904
COG1281	O	Posttranslational modification, protein turnover, chaperones	Cellular Processes And Signaling	338
COG1282	C	Energy production and conversion	Metabolism	111
COG1283	P	Inorganic ion transport and metabolism	Metabolism	245
COG1284	S	Function unknown	Poorly Characterized	618
COG1285	P	Inorganic ion transport and metabolism	Metabolism	360
COG1286	M	Cell wall/membrane/envelope biogenesis	Cellular Processes And Signaling	180
COG1287	O	Posttranslational modification, protein turnover, chaperones	Cellular Processes And Signaling	1
COG1288	R	General function prediction only	Poorly Characterized	189
COG1289	S	Function unknown	Poorly Characterized	771
COG1290	C	Energy production and conversion	Metabolism	155
COG1291	N	Cell motility	Cellular Processes And Signaling	275
COG1292	M	Cell wall/membrane/envelope biogenesis	Cellular Processes And Signaling	385
COG1293	O	Posttranslational modification, protein turnover, chaperones	Cellular Processes And Signaling	168
COG1294	C	Energy production and conversion	Metabolism	450
COG1295	S	Function unknown	Poorly Characterized	513
COG1296	E	Amino acid transport and metabolism	Metabolism	489
COG1297	R	General function prediction only	Poorly Characterized	108
COG1298	N	Cell motility	Cellular Processes And Signaling	238
COG1299	G	Carbohydrate transport and metabolism	Metabolism	322
COG1300	D	Cell cycle control, cell division, chromosome partitioning	Cellular Processes And Signaling	98
COG1301	C	Energy production and conversion	Metabolism	717
COG1302	S	Function unknown	Poorly Characterized	383
COG1304	R	General function prediction only	Poorly Characterized	508
COG1305	O	Posttranslational modification, protein turnover, chaperones	Cellular Processes And Signaling	444
COG1306	R	General function prediction only	Poorly Characterized	22
COG1307	I	Lipid transport and metabolism	Metabolism	568
COG1308	K	Transcription	Information Storage And Processing	5
COG1309	K	Transcription	Information Storage And Processing	5334
COG1310	O	Posttranslational modification, protein turnover, chaperones	Cellular Processes And Signaling	178
COG1312	G	Carbohydrate transport and metabolism	Metabolism	208
COG1313	R	General function prediction only	Poorly Characterized	21
COG1314	U	Intracellular trafficking, secretion, and vesicular transport	Cellular Processes And Signaling	296
COG1315	N	Cell motility	Cellular Processes And Signaling	28
COG1316	M	Cell wall/membrane/envelope biogenesis	Cellular Processes And Signaling	645
COG1317	U	Intracellular trafficking, secretion, and vesicular transport	Cellular Processes And Signaling	236
COG1319	C	Energy production and conversion	Metabolism	239
COG1320	P	Inorganic ion transport and metabolism	Metabolism	162
COG1321	K	Transcription	Information Storage And Processing	249
COG1322	L	Replication, recombination and repair	Information Storage And Processing	244
COG1323	J	Translation, ribosomal structure and biogenesis	Information Storage And Processing	143
COG1324	P	Inorganic ion transport and metabolism	Metabolism	59
COG1327	K	Transcription	Information Storage And Processing	310
COG1328	F	Nucleotide transport and metabolism	Metabolism	492
COG1329	K	Transcription	Information Storage And Processing	63
COG1330	L	Replication, recombination and repair	Information Storage And Processing	173
COG1331	R	General function prediction only	Poorly Characterized	96
COG1332	V	Defense mechanisms	Cellular Processes And Signaling	5
COG1333	O	Posttranslational modification, protein turnover, chaperones	Cellular Processes And Signaling	89
COG1334	R	General function prediction only	Poorly Characterized	126
COG1335	R	General function prediction only	Poorly Characterized	1663
COG1336	V	Defense mechanisms	Cellular Processes And Signaling	3
COG1337	V	Defense mechanisms	Cellular Processes And Signaling	10
COG1338	N	Cell motility	Cellular Processes And Signaling	245
COG1339	H	Coenzyme transport and metabolism	Metabolism	7
COG1342	R	General function prediction only	Poorly Characterized	10
COG1343	V	Defense mechanisms	Cellular Processes And Signaling	176
COG1344	N	Cell motility	Cellular Processes And Signaling	1317
COG1345	N	Cell motility	Cellular Processes And Signaling	293
COG1346	M	Cell wall/membrane/envelope biogenesis	Cellular Processes And Signaling	347
COG1347	C	Energy production and conversion	Metabolism	34
COG1348	P	Inorganic ion transport and metabolism	Metabolism	35
COG1349	G	Carbohydrate transport and metabolism	Metabolism	1424
COG1350	E	Amino acid transport and metabolism	Metabolism	6
COG1351	F	Nucleotide transport and metabolism	Metabolism	93
COG1352	T	Signal transduction mechanisms	Cellular Processes And Signaling	363
COG1353	V	Defense mechanisms	Cellular Processes And Signaling	6
COG1354	L	Replication, recombination and repair	Information Storage And Processing	263
COG1355	R	General function prediction only	Poorly Characterized	1
COG1357	S	Function unknown	Poorly Characterized	257
COG1358	J	Translation, ribosomal structure and biogenesis	Information Storage And Processing	161
COG1359	C	Energy production and conversion	Metabolism	610
COG1360	N	Cell motility	Cellular Processes And Signaling	451
COG1361	R	General function prediction only	Poorly Characterized	7
COG1362	E	Amino acid transport and metabolism	Metabolism	117
COG1363	G	Carbohydrate transport and metabolism	Metabolism	342
COG1364	E	Amino acid transport and metabolism	Metabolism	191
COG1366	T	Signal transduction mechanisms	Cellular Processes And Signaling	295
COG1367	V	Defense mechanisms	Cellular Processes And Signaling	1
COG1368	M	Cell wall/membrane/envelope biogenesis	Cellular Processes And Signaling	518
COG1372	X	Mobilome: prophages, transposons	Metabolism	4
COG1373	R	General function prediction only	Poorly Characterized	90
COG1376	M	Cell wall/membrane/envelope biogenesis	Cellular Processes And Signaling	545
COG1377	N	Cell motility	Cellular Processes And Signaling	303
COG1378	K	Transcription	Information Storage And Processing	26
COG1379	R	General function prediction only	Poorly Characterized	14
COG1380	R	General function prediction only	Poorly Characterized	335
COG1381	L	Replication, recombination and repair	Information Storage And Processing	344
COG1382	O	Posttranslational modification, protein turnover, chaperones	Cellular Processes And Signaling	3
COG1384	J	Translation, ribosomal structure and biogenesis	Information Storage And Processing	10
COG1385	J	Translation, ribosomal structure and biogenesis	Information Storage And Processing	436
COG1386	K	Transcription	Information Storage And Processing	277
COG1387	R	General function prediction only	Poorly Characterized	299
COG1388	M	Cell wall/membrane/envelope biogenesis	Cellular Processes And Signaling	400
COG1389	L	Replication, recombination and repair	Information Storage And Processing	1
COG1390	C	Energy production and conversion	Metabolism	19
COG1391	O	Posttranslational modification, protein turnover, chaperones	Cellular Processes And Signaling	187
COG1392	P	Inorganic ion transport and metabolism	Metabolism	124
COG1393	P	Inorganic ion transport and metabolism	Metabolism	969
COG1394	C	Energy production and conversion	Metabolism	72
COG1396	K	Transcription	Information Storage And Processing	3594
COG1397	O	Posttranslational modification, protein turnover, chaperones	Cellular Processes And Signaling	240
COG1398	I	Lipid transport and metabolism	Metabolism	110
COG1399	J	Translation, ribosomal structure and biogenesis	Information Storage And Processing	248
COG1401	V	Defense mechanisms	Cellular Processes And Signaling	222
COG1402	H	Coenzyme transport and metabolism	Metabolism	98
COG1403	V	Defense mechanisms	Cellular Processes And Signaling	461
COG1404	O	Posttranslational modification, protein turnover, chaperones	Cellular Processes And Signaling	360
COG1406	N	Cell motility	Cellular Processes And Signaling	25
COG1407	R	General function prediction only	Poorly Characterized	83
COG1408	R	General function prediction only	Poorly Characterized	338
COG1409	T	Signal transduction mechanisms	Cellular Processes And Signaling	527
COG1410	E	Amino acid transport and metabolism	Metabolism	126
COG1411	R	General function prediction only	Poorly Characterized	1
COG1413	R	General function prediction only	Poorly Characterized	57
COG1414	K	Transcription	Information Storage And Processing	1306
COG1415	S	Function unknown	Poorly Characterized	12
COG1416	P	Inorganic ion transport and metabolism	Metabolism	54
COG1418	R	General function prediction only	Poorly Characterized	574
COG1419	N	Cell motility	Cellular Processes And Signaling	96
COG1420	K	Transcription	Information Storage And Processing	195
COG1421	V	Defense mechanisms	Cellular Processes And Signaling	3
COG1423	L	Replication, recombination and repair	Information Storage And Processing	4
COG1424	H	Coenzyme transport and metabolism	Metabolism	9
COG1426	D	Cell cycle control, cell division, chromosome partitioning	Cellular Processes And Signaling	366
COG1427	H	Coenzyme transport and metabolism	Metabolism	23
COG1428	F	Nucleotide transport and metabolism	Metabolism	294
COG1429	H	Coenzyme transport and metabolism	Metabolism	45
COG1430	S	Function unknown	Poorly Characterized	45
COG1431	V	Defense mechanisms	Cellular Processes And Signaling	5
COG1432	R	General function prediction only	Poorly Characterized	169
COG1433	O	Posttranslational modification, protein turnover, chaperones	Cellular Processes And Signaling	36
COG1434	M	Cell wall/membrane/envelope biogenesis	Cellular Processes And Signaling	490
COG1435	F	Nucleotide transport and metabolism	Metabolism	311
COG1436	C	Energy production and conversion	Metabolism	69
COG1437	R	General function prediction only	Poorly Characterized	59
COG1438	K	Transcription	Information Storage And Processing	296
COG1440	G	Carbohydrate transport and metabolism	Metabolism	633
COG1441	H	Coenzyme transport and metabolism	Metabolism	90
COG1442	M	Cell wall/membrane/envelope biogenesis	Cellular Processes And Signaling	247
COG1443	I	Lipid transport and metabolism	Metabolism	296
COG1444	J	Translation, ribosomal structure and biogenesis	Information Storage And Processing	178
COG1445	G	Carbohydrate transport and metabolism	Metabolism	345
COG1446	E	Amino acid transport and metabolism	Metabolism	190
COG1447	G	Carbohydrate transport and metabolism	Metabolism	545
COG1448	E	Amino acid transport and metabolism	Metabolism	234
COG1449	G	Carbohydrate transport and metabolism	Metabolism	10
COG1450	U	Intracellular trafficking, secretion, and vesicular transport	Cellular Processes And Signaling	385
COG1451	R	General function prediction only	Poorly Characterized	332
COG1452	M	Cell wall/membrane/envelope biogenesis	Cellular Processes And Signaling	254
COG1453	R	General function prediction only	Poorly Characterized	29
COG1454	C	Energy production and conversion	Metabolism	864
COG1455	G	Carbohydrate transport and metabolism	Metabolism	792
COG1456	C	Energy production and conversion	Metabolism	6
COG1457	F	Nucleotide transport and metabolism	Metabolism	416
COG1459	W	Extracellular structures	Cellular Processes And Signaling	631
COG1461	R	General function prediction only	Poorly Characterized	200
COG1462	M	Cell wall/membrane/envelope biogenesis	Cellular Processes And Signaling	126
COG1463	M	Cell wall/membrane/envelope biogenesis	Cellular Processes And Signaling	308
COG1464	P	Inorganic ion transport and metabolism	Metabolism	930
COG1465	E	Amino acid transport and metabolism	Metabolism	1
COG1466	L	Replication, recombination and repair	Information Storage And Processing	317
COG1468	V	Defense mechanisms	Cellular Processes And Signaling	99
COG1469	H	Coenzyme transport and metabolism	Metabolism	93
COG1470	S	Function unknown	Poorly Characterized	20
COG1472	G	Carbohydrate transport and metabolism	Metabolism	1016
COG1473	R	General function prediction only	Poorly Characterized	1199
COG1474	L	Replication, recombination and repair	Information Storage And Processing	15
COG1475	D	Cell cycle control, cell division, chromosome partitioning	Cellular Processes And Signaling	946
COG1476	K	Transcription	Information Storage And Processing	1016
COG1477	O	Posttranslational modification, protein turnover, chaperones	Cellular Processes And Signaling	424
COG1478	H	Coenzyme transport and metabolism	Metabolism	47
COG1479	V	Defense mechanisms	Cellular Processes And Signaling	252
COG1480	T	Signal transduction mechanisms	Cellular Processes And Signaling	76
COG1481	K	Transcription	Information Storage And Processing	141
COG1482	G	Carbohydrate transport and metabolism	Metabolism	402
COG1483	R	General function prediction only	Poorly Characterized	13
COG1484	L	Replication, recombination and repair	Information Storage And Processing	696
COG1485	D	Cell cycle control, cell division, chromosome partitioning	Cellular Processes And Signaling	270
COG1486	G	Carbohydrate transport and metabolism	Metabolism	366
COG1487	V	Defense mechanisms	Cellular Processes And Signaling	273
COG1488	H	Coenzyme transport and metabolism	Metabolism	446
COG1489	T	Signal transduction mechanisms	Cellular Processes And Signaling	186
COG1490	J	Translation, ribosomal structure and biogenesis	Information Storage And Processing	340
COG1492	H	Coenzyme transport and metabolism	Metabolism	166
COG1493	T	Signal transduction mechanisms	Cellular Processes And Signaling	189
COG1494	G	Carbohydrate transport and metabolism	Metabolism	129
COG1495	O	Posttranslational modification, protein turnover, chaperones	Cellular Processes And Signaling	258
COG1496	P	Inorganic ion transport and metabolism	Metabolism	314
COG1501	G	Carbohydrate transport and metabolism	Metabolism	377
COG1502	I	Lipid transport and metabolism	Metabolism	1203
COG1505	E	Amino acid transport and metabolism	Metabolism	101
COG1506	E	Amino acid transport and metabolism	Metabolism	960
COG1507	S	Function unknown	Poorly Characterized	24
COG1508	K	Transcription	Information Storage And Processing	234
COG1509	E	Amino acid transport and metabolism	Metabolism	147
COG1510	K	Transcription	Information Storage And Processing	81
COG1511	S	Function unknown	Poorly Characterized	259
COG1512	S	Function unknown	Poorly Characterized	256
COG1513	P	Inorganic ion transport and metabolism	Metabolism	79
COG1514	J	Translation, ribosomal structure and biogenesis	Information Storage And Processing	171
COG1515	L	Replication, recombination and repair	Information Storage And Processing	77
COG1516	U	Intracellular trafficking, secretion, and vesicular transport	Cellular Processes And Signaling	346
COG1518	V	Defense mechanisms	Cellular Processes And Signaling	242
COG1519	M	Cell wall/membrane/envelope biogenesis	Cellular Processes And Signaling	217
COG1520	M	Cell wall/membrane/envelope biogenesis	Cellular Processes And Signaling	147
COG1521	H	Coenzyme transport and metabolism	Metabolism	230
COG1522	K	Transcription	Information Storage And Processing	1236
COG1523	G	Carbohydrate transport and metabolism	Metabolism	320
COG1524	T	Signal transduction mechanisms	Cellular Processes And Signaling	248
COG1525	L	Replication, recombination and repair	Information Storage And Processing	222
COG1526	C	Energy production and conversion	Metabolism	219
COG1527	C	Energy production and conversion	Metabolism	44
COG1528	P	Inorganic ion transport and metabolism	Metabolism	232
COG1529	C	Energy production and conversion	Metabolism	390
COG1530	J	Translation, ribosomal structure and biogenesis	Information Storage And Processing	326
COG1532	R	General function prediction only	Poorly Characterized	4
COG1533	L	Replication, recombination and repair	Information Storage And Processing	148
COG1534	J	Translation, ribosomal structure and biogenesis	Information Storage And Processing	231
COG1535	Q	Secondary metabolites biosynthesis, transport and catabolism	Metabolism	42
COG1536	N	Cell motility	Cellular Processes And Signaling	177
COG1537	J	Translation, ribosomal structure and biogenesis	Information Storage And Processing	1
COG1538	M	Cell wall/membrane/envelope biogenesis	Cellular Processes And Signaling	2466
COG1539	H	Coenzyme transport and metabolism	Metabolism	312
COG1540	E	Amino acid transport and metabolism	Metabolism	269
COG1541	H	Coenzyme transport and metabolism	Metabolism	336
COG1543	G	Carbohydrate transport and metabolism	Metabolism	6
COG1544	J	Translation, ribosomal structure and biogenesis	Information Storage And Processing	355
COG1545	R	General function prediction only	Poorly Characterized	76
COG1546	H	Coenzyme transport and metabolism	Metabolism	343
COG1547	S	Function unknown	Poorly Characterized	24
COG1548	H	Coenzyme transport and metabolism	Metabolism	1
COG1550	S	Function unknown	Poorly Characterized	56
COG1551	T	Signal transduction mechanisms	Cellular Processes And Signaling	247
COG1552	J	Translation, ribosomal structure and biogenesis	Information Storage And Processing	2
COG1553	P	Inorganic ion transport and metabolism	Metabolism	196
COG1554	G	Carbohydrate transport and metabolism	Metabolism	234
COG1555	L	Replication, recombination and repair	Information Storage And Processing	329
COG1556	C	Energy production and conversion	Metabolism	131
COG1558	N	Cell motility	Cellular Processes And Signaling	209
COG1559	M	Cell wall/membrane/envelope biogenesis	Cellular Processes And Signaling	369
COG1560	I	Lipid transport and metabolism	Metabolism	515
COG1561	S	Function unknown	Poorly Characterized	184
COG1562	I	Lipid transport and metabolism	Metabolism	177
COG1564	H	Coenzyme transport and metabolism	Metabolism	154
COG1565	R	General function prediction only	Poorly Characterized	56
COG1566	V	Defense mechanisms	Cellular Processes And Signaling	1940
COG1567	V	Defense mechanisms	Cellular Processes And Signaling	4
COG1569	R	General function prediction only	Poorly Characterized	32
COG1570	L	Replication, recombination and repair	Information Storage And Processing	360
COG1572	O	Posttranslational modification, protein turnover, chaperones	Cellular Processes And Signaling	3
COG1573	L	Replication, recombination and repair	Information Storage And Processing	188
COG1574	R	General function prediction only	Poorly Characterized	397
COG1575	H	Coenzyme transport and metabolism	Metabolism	259
COG1576	J	Translation, ribosomal structure and biogenesis	Information Storage And Processing	244
COG1577	I	Lipid transport and metabolism	Metabolism	200
COG1579	R	General function prediction only	Poorly Characterized	68
COG1580	N	Cell motility	Cellular Processes And Signaling	216
COG1582	N	Cell motility	Cellular Processes And Signaling	51
COG1583	V	Defense mechanisms	Cellular Processes And Signaling	31
COG1584	C	Energy production and conversion	Metabolism	108
COG1585	O	Posttranslational modification, protein turnover, chaperones	Cellular Processes And Signaling	225
COG1586	E	Amino acid transport and metabolism	Metabolism	80
COG1587	H	Coenzyme transport and metabolism	Metabolism	328
COG1589	D	Cell cycle control, cell division, chromosome partitioning	Cellular Processes And Signaling	222
COG1592	C	Energy production and conversion	Metabolism	246
COG1593	G	Carbohydrate transport and metabolism	Metabolism	359
COG1594	K	Transcription	Information Storage And Processing	2
COG1595	K	Transcription	Information Storage And Processing	3088
COG1596	M	Cell wall/membrane/envelope biogenesis	Cellular Processes And Signaling	486
COG1597	R	General function prediction only	Poorly Characterized	518
COG1598	V	Defense mechanisms	Cellular Processes And Signaling	242
COG1600	J	Translation, ribosomal structure and biogenesis	Information Storage And Processing	291
COG1605	E	Amino acid transport and metabolism	Metabolism	370
COG1606	R	General function prediction only	Poorly Characterized	37
COG1607	I	Lipid transport and metabolism	Metabolism	413
COG1609	K	Transcription	Information Storage And Processing	3629
COG1610	R	General function prediction only	Poorly Characterized	192
COG1611	F	Nucleotide transport and metabolism	Metabolism	489
COG1612	H	Coenzyme transport and metabolism	Metabolism	137
COG1613	P	Inorganic ion transport and metabolism	Metabolism	235
COG1614	C	Energy production and conversion	Metabolism	3
COG1615	S	Function unknown	Poorly Characterized	33
COG1618	F	Nucleotide transport and metabolism	Metabolism	12
COG1619	M	Cell wall/membrane/envelope biogenesis	Cellular Processes And Signaling	449
COG1620	C	Energy production and conversion	Metabolism	201
COG1621	G	Carbohydrate transport and metabolism	Metabolism	467
COG1622	C	Energy production and conversion	Metabolism	291
COG1623	T	Signal transduction mechanisms	Cellular Processes And Signaling	52
COG1624	T	Signal transduction mechanisms	Cellular Processes And Signaling	181
COG1625	C	Energy production and conversion	Metabolism	20
COG1626	G	Carbohydrate transport and metabolism	Metabolism	121
COG1629	P	Inorganic ion transport and metabolism	Metabolism	1990
COG1633	P	Inorganic ion transport and metabolism	Metabolism	60
COG1635	H	Coenzyme transport and metabolism	Metabolism	2
COG1636	J	Translation, ribosomal structure and biogenesis	Information Storage And Processing	124
COG1637	L	Replication, recombination and repair	Information Storage And Processing	63
COG1638	G	Carbohydrate transport and metabolism	Metabolism	505
COG1639	T	Signal transduction mechanisms	Cellular Processes And Signaling	242
COG1640	G	Carbohydrate transport and metabolism	Metabolism	260
COG1641	H	Coenzyme transport and metabolism	Metabolism	45
COG1643	J	Translation, ribosomal structure and biogenesis	Information Storage And Processing	281
COG1645	R	General function prediction only	Poorly Characterized	26
COG1646	I	Lipid transport and metabolism	Metabolism	39
COG1647	Q	Secondary metabolites biosynthesis, transport and catabolism	Metabolism	164
COG1648	H	Coenzyme transport and metabolism	Metabolism	138
COG1649	S	Function unknown	Poorly Characterized	231
COG1650	J	Translation, ribosomal structure and biogenesis	Information Storage And Processing	1
COG1651	O	Posttranslational modification, protein turnover, chaperones	Cellular Processes And Signaling	892
COG1652	P	Inorganic ion transport and metabolism	Metabolism	297
COG1653	G	Carbohydrate transport and metabolism	Metabolism	1556
COG1654	K	Transcription	Information Storage And Processing	135
COG1655	S	Function unknown	Poorly Characterized	42
COG1656	R	General function prediction only	Poorly Characterized	2
COG1657	I	Lipid transport and metabolism	Metabolism	22
COG1658	J	Translation, ribosomal structure and biogenesis	Information Storage And Processing	165
COG1659	V	Defense mechanisms	Cellular Processes And Signaling	16
COG1660	T	Signal transduction mechanisms	Cellular Processes And Signaling	272
COG1661	R	General function prediction only	Poorly Characterized	58
COG1662	X	Mobilome: prophages, transposons	Metabolism	455
COG1663	M	Cell wall/membrane/envelope biogenesis	Cellular Processes And Signaling	242
COG1664	Z	Cytoskeleton	Cellular Processes And Signaling	76
COG1666	T	Signal transduction mechanisms	Cellular Processes And Signaling	129
COG1668	P	Inorganic ion transport and metabolism	Metabolism	150
COG1669	R	General function prediction only	Poorly Characterized	91
COG1670	O	Posttranslational modification, protein turnover, chaperones	Cellular Processes And Signaling	3189
COG1671	S	Function unknown	Poorly Characterized	208
COG1672	R	General function prediction only	Poorly Characterized	14
COG1673	R	General function prediction only	Poorly Characterized	12
COG1674	D	Cell cycle control, cell division, chromosome partitioning	Cellular Processes And Signaling	687
COG1677	N	Cell motility	Cellular Processes And Signaling	249
COG1678	K	Transcription	Information Storage And Processing	193
COG1679	I	Lipid transport and metabolism	Metabolism	20
COG1680	V	Defense mechanisms	Cellular Processes And Signaling	1303
COG1682	G	Carbohydrate transport and metabolism	Metabolism	467
COG1683	S	Function unknown	Poorly Characterized	323
COG1684	N	Cell motility	Cellular Processes And Signaling	240
COG1686	M	Cell wall/membrane/envelope biogenesis	Cellular Processes And Signaling	726
COG1687	E	Amino acid transport and metabolism	Metabolism	36
COG1688	V	Defense mechanisms	Cellular Processes And Signaling	7
COG1690	J	Translation, ribosomal structure and biogenesis	Information Storage And Processing	174
COG1691	F	Nucleotide transport and metabolism	Metabolism	38
COG1692	T	Signal transduction mechanisms	Cellular Processes And Signaling	62
COG1694	V	Defense mechanisms	Cellular Processes And Signaling	336
COG1695	K	Transcription	Information Storage And Processing	968
COG1696	M	Cell wall/membrane/envelope biogenesis	Cellular Processes And Signaling	355
COG1697	L	Replication, recombination and repair	Information Storage And Processing	4
COG1699	N	Cell motility	Cellular Processes And Signaling	70
COG1700	V	Defense mechanisms	Cellular Processes And Signaling	5
COG1702	T	Signal transduction mechanisms	Cellular Processes And Signaling	332
COG1703	O	Posttranslational modification, protein turnover, chaperones	Cellular Processes And Signaling	92
COG1704	M	Cell wall/membrane/envelope biogenesis	Cellular Processes And Signaling	351
COG1705	N	Cell motility	Cellular Processes And Signaling	313
COG1706	N	Cell motility	Cellular Processes And Signaling	149
COG1707	R	General function prediction only	Poorly Characterized	1
COG1708	R	General function prediction only	Poorly Characterized	56
COG1709	K	Transcription	Information Storage And Processing	14
COG1712	E	Amino acid transport and metabolism	Metabolism	69
COG1713	R	General function prediction only	Poorly Characterized	146
COG1714	S	Function unknown	Poorly Characterized	220
COG1715	V	Defense mechanisms	Cellular Processes And Signaling	135
COG1716	T	Signal transduction mechanisms	Cellular Processes And Signaling	196
COG1718	T	Signal transduction mechanisms	Cellular Processes And Signaling	82
COG1719	R	General function prediction only	Poorly Characterized	19
COG1720	J	Translation, ribosomal structure and biogenesis	Information Storage And Processing	161
COG1721	S	Function unknown	Poorly Characterized	304
COG1722	L	Replication, recombination and repair	Information Storage And Processing	266
COG1723	J	Translation, ribosomal structure and biogenesis	Information Storage And Processing	3
COG1724	R	General function prediction only	Poorly Characterized	145
COG1725	K	Transcription	Information Storage And Processing	456
COG1726	C	Energy production and conversion	Metabolism	72
COG1728	S	Function unknown	Poorly Characterized	53
COG1729	D	Cell cycle control, cell division, chromosome partitioning	Cellular Processes And Signaling	244
COG1732	M	Cell wall/membrane/envelope biogenesis	Cellular Processes And Signaling	327
COG1733	K	Transcription	Information Storage And Processing	1604
COG1734	K	Transcription	Information Storage And Processing	617
COG1735	R	General function prediction only	Poorly Characterized	65
COG1737	K	Transcription	Information Storage And Processing	1079
COG1738	J	Translation, ribosomal structure and biogenesis	Information Storage And Processing	171
COG1739	R	General function prediction only	Poorly Characterized	374
COG1740	C	Energy production and conversion	Metabolism	59
COG1741	R	General function prediction only	Poorly Characterized	915
COG1742	R	General function prediction only	Poorly Characterized	170
COG1743	L	Replication, recombination and repair	Information Storage And Processing	54
COG1744	T	Signal transduction mechanisms	Cellular Processes And Signaling	431
COG1746	J	Translation, ribosomal structure and biogenesis	Information Storage And Processing	7
COG1748	E	Amino acid transport and metabolism	Metabolism	180
COG1749	N	Cell motility	Cellular Processes And Signaling	314
COG1752	R	General function prediction only	Poorly Characterized	518
COG1754	S	Function unknown	Poorly Characterized	36
COG1755	S	Function unknown	Poorly Characterized	32
COG1757	C	Energy production and conversion	Metabolism	350
COG1758	K	Transcription	Information Storage And Processing	226
COG1760	E	Amino acid transport and metabolism	Metabolism	530
COG1762	T	Signal transduction mechanisms	Cellular Processes And Signaling	852
COG1763	H	Coenzyme transport and metabolism	Metabolism	185
COG1764	V	Defense mechanisms	Cellular Processes And Signaling	502
COG1765	R	General function prediction only	Poorly Characterized	408
COG1766	U	Intracellular trafficking, secretion, and vesicular transport	Cellular Processes And Signaling	232
COG1767	H	Coenzyme transport and metabolism	Metabolism	247
COG1768	R	General function prediction only	Poorly Characterized	42
COG1770	E	Amino acid transport and metabolism	Metabolism	208
COG1773	P	Inorganic ion transport and metabolism	Metabolism	140
COG1774	T	Signal transduction mechanisms	Cellular Processes And Signaling	147
COG1775	Q	Secondary metabolites biosynthesis, transport and catabolism	Metabolism	48
COG1776	T	Signal transduction mechanisms	Cellular Processes And Signaling	90
COG1777	K	Transcription	Information Storage And Processing	21
COG1778	R	General function prediction only	Poorly Characterized	167
COG1780	F	Nucleotide transport and metabolism	Metabolism	218
COG1781	F	Nucleotide transport and metabolism	Metabolism	60
COG1782	R	General function prediction only	Poorly Characterized	4
COG1783	X	Mobilome: prophages, transposons	Metabolism	414
COG1784	R	General function prediction only	Poorly Characterized	1
COG1785	R	General function prediction only	Poorly Characterized	186
COG1786	I	Lipid transport and metabolism	Metabolism	21
COG1787	V	Defense mechanisms	Cellular Processes And Signaling	35
COG1788	I	Lipid transport and metabolism	Metabolism	353
COG1791	E	Amino acid transport and metabolism	Metabolism	99
COG1792	Z	Cytoskeleton	Cellular Processes And Signaling	296
COG1793	L	Replication, recombination and repair	Information Storage And Processing	169
COG1794	M	Cell wall/membrane/envelope biogenesis	Cellular Processes And Signaling	290
COG1795	C	Energy production and conversion	Metabolism	14
COG1796	L	Replication, recombination and repair	Information Storage And Processing	23
COG1797	H	Coenzyme transport and metabolism	Metabolism	128
COG1798	J	Translation, ribosomal structure and biogenesis	Information Storage And Processing	1
COG1799	D	Cell cycle control, cell division, chromosome partitioning	Cellular Processes And Signaling	147
COG1801	R	General function prediction only	Poorly Characterized	340
COG1802	K	Transcription	Information Storage And Processing	1274
COG1803	G	Carbohydrate transport and metabolism	Metabolism	179
COG1804	I	Lipid transport and metabolism	Metabolism	842
COG1805	C	Energy production and conversion	Metabolism	40
COG1806	T	Signal transduction mechanisms	Cellular Processes And Signaling	203
COG1807	M	Cell wall/membrane/envelope biogenesis	Cellular Processes And Signaling	378
COG1808	S	Function unknown	Poorly Characterized	47
COG1809	H	Coenzyme transport and metabolism	Metabolism	9
COG1811	S	Function unknown	Poorly Characterized	161
COG1812	H	Coenzyme transport and metabolism	Metabolism	1
COG1813	J	Translation, ribosomal structure and biogenesis	Information Storage And Processing	79
COG1814	P	Inorganic ion transport and metabolism	Metabolism	199
COG1815	N	Cell motility	Cellular Processes And Signaling	213
COG1816	F	Nucleotide transport and metabolism	Metabolism	264
COG1819	G	Carbohydrate transport and metabolism	Metabolism	150
COG1820	G	Carbohydrate transport and metabolism	Metabolism	384
COG1821	H	Coenzyme transport and metabolism	Metabolism	1
COG1823	E	Amino acid transport and metabolism	Metabolism	175
COG1825	J	Translation, ribosomal structure and biogenesis	Information Storage And Processing	265
COG1826	U	Intracellular trafficking, secretion, and vesicular transport	Cellular Processes And Signaling	605
COG1827	H	Coenzyme transport and metabolism	Metabolism	122
COG1828	F	Nucleotide transport and metabolism	Metabolism	97
COG1830	G	Carbohydrate transport and metabolism	Metabolism	95
COG1832	R	General function prediction only	Poorly Characterized	188
COG1833	R	General function prediction only	Poorly Characterized	3
COG1834	E	Amino acid transport and metabolism	Metabolism	88
COG1835	M	Cell wall/membrane/envelope biogenesis	Cellular Processes And Signaling	578
COG1836	R	General function prediction only	Poorly Characterized	11
COG1837	R	General function prediction only	Poorly Characterized	124
COG1838	C	Energy production and conversion	Metabolism	144
COG1839	F	Nucleotide transport and metabolism	Metabolism	2
COG1840	P	Inorganic ion transport and metabolism	Metabolism	558
COG1841	J	Translation, ribosomal structure and biogenesis	Information Storage And Processing	198
COG1842	T	Signal transduction mechanisms	Cellular Processes And Signaling	163
COG1843	N	Cell motility	Cellular Processes And Signaling	260
COG1845	C	Energy production and conversion	Metabolism	320
COG1846	K	Transcription	Information Storage And Processing	3101
COG1847	R	General function prediction only	Poorly Characterized	167
COG1848	V	Defense mechanisms	Cellular Processes And Signaling	11
COG1850	G	Carbohydrate transport and metabolism	Metabolism	23
COG1852	R	General function prediction only	Poorly Characterized	9
COG1853	C	Energy production and conversion	Metabolism	958
COG1854	T	Signal transduction mechanisms	Cellular Processes And Signaling	207
COG1856	R	General function prediction only	Poorly Characterized	4
COG1857	V	Defense mechanisms	Cellular Processes And Signaling	23
COG1858	O	Posttranslational modification, protein turnover, chaperones	Cellular Processes And Signaling	212
COG1859	J	Translation, ribosomal structure and biogenesis	Information Storage And Processing	99
COG1861	M	Cell wall/membrane/envelope biogenesis	Cellular Processes And Signaling	33
COG1862	U	Intracellular trafficking, secretion, and vesicular transport	Cellular Processes And Signaling	275
COG1863	P	Inorganic ion transport and metabolism	Metabolism	159
COG1864	F	Nucleotide transport and metabolism	Metabolism	171
COG1865	H	Coenzyme transport and metabolism	Metabolism	13
COG1866	C	Energy production and conversion	Metabolism	236
COG1868	N	Cell motility	Cellular Processes And Signaling	178
COG1869	G	Carbohydrate transport and metabolism	Metabolism	206
COG1871	T	Signal transduction mechanisms	Cellular Processes And Signaling	97
COG1872	S	Function unknown	Poorly Characterized	81
COG1873	R	General function prediction only	Poorly Characterized	98
COG1874	G	Carbohydrate transport and metabolism	Metabolism	397
COG1875	R	General function prediction only	Poorly Characterized	107
COG1876	M	Cell wall/membrane/envelope biogenesis	Cellular Processes And Signaling	279
COG1877	G	Carbohydrate transport and metabolism	Metabolism	101
COG1878	E	Amino acid transport and metabolism	Metabolism	278
COG1879	G	Carbohydrate transport and metabolism	Metabolism	1054
COG1881	R	General function prediction only	Poorly Characterized	247
COG1882	C	Energy production and conversion	Metabolism	335
COG1883	C	Energy production and conversion	Metabolism	62
COG1884	I	Lipid transport and metabolism	Metabolism	88
COG1886	U	Intracellular trafficking, secretion, and vesicular transport	Cellular Processes And Signaling	274
COG1887	I	Lipid transport and metabolism	Metabolism	158
COG1889	J	Translation, ribosomal structure and biogenesis	Information Storage And Processing	2
COG1891	H	Coenzyme transport and metabolism	Metabolism	3
COG1892	G	Carbohydrate transport and metabolism	Metabolism	7
COG1893	H	Coenzyme transport and metabolism	Metabolism	440
COG1894	C	Energy production and conversion	Metabolism	130
COG1895	V	Defense mechanisms	Cellular Processes And Signaling	6
COG1896	R	General function prediction only	Poorly Characterized	263
COG1897	E	Amino acid transport and metabolism	Metabolism	146
COG1898	M	Cell wall/membrane/envelope biogenesis	Cellular Processes And Signaling	924
COG1899	J	Translation, ribosomal structure and biogenesis	Information Storage And Processing	24
COG1901	J	Translation, ribosomal structure and biogenesis	Information Storage And Processing	1
COG1902	C	Energy production and conversion	Metabolism	1305
COG1903	H	Coenzyme transport and metabolism	Metabolism	99
COG1904	G	Carbohydrate transport and metabolism	Metabolism	195
COG1905	C	Energy production and conversion	Metabolism	175
COG1907	H	Coenzyme transport and metabolism	Metabolism	1
COG1910	P	Inorganic ion transport and metabolism	Metabolism	40
COG1911	J	Translation, ribosomal structure and biogenesis	Information Storage And Processing	1
COG1912	V	Defense mechanisms	Cellular Processes And Signaling	100
COG1913	R	General function prediction only	Poorly Characterized	13
COG1914	P	Inorganic ion transport and metabolism	Metabolism	348
COG1915	S	Function unknown	Poorly Characterized	8
COG1916	S	Function unknown	Poorly Characterized	8
COG1917	R	General function prediction only	Poorly Characterized	1275
COG1918	P	Inorganic ion transport and metabolism	Metabolism	292
COG1920	H	Coenzyme transport and metabolism	Metabolism	7
COG1921	J	Translation, ribosomal structure and biogenesis	Information Storage And Processing	266
COG1922	M	Cell wall/membrane/envelope biogenesis	Cellular Processes And Signaling	371
COG1923	T	Signal transduction mechanisms	Cellular Processes And Signaling	119
COG1924	I	Lipid transport and metabolism	Metabolism	84
COG1925	G	Carbohydrate transport and metabolism	Metabolism	417
COG1926	R	General function prediction only	Poorly Characterized	21
COG1928	O	Posttranslational modification, protein turnover, chaperones	Cellular Processes And Signaling	31
COG1929	G	Carbohydrate transport and metabolism	Metabolism	436
COG1930	P	Inorganic ion transport and metabolism	Metabolism	42
COG1932	E	Amino acid transport and metabolism	Metabolism	258
COG1934	M	Cell wall/membrane/envelope biogenesis	Cellular Processes And Signaling	157
COG1936	F	Nucleotide transport and metabolism	Metabolism	7
COG1937	K	Transcription	Information Storage And Processing	372
COG1938	R	General function prediction only	Poorly Characterized	33
COG1939	J	Translation, ribosomal structure and biogenesis	Information Storage And Processing	154
COG1940	K	Transcription	Information Storage And Processing	1430
COG1941	C	Energy production and conversion	Metabolism	1
COG1942	Q	Secondary metabolites biosynthesis, transport and catabolism	Metabolism	399
COG1943	X	Mobilome: prophages, transposons	Metabolism	808
COG1944	J	Translation, ribosomal structure and biogenesis	Information Storage And Processing	78
COG1945	E	Amino acid transport and metabolism	Metabolism	3
COG1946	I	Lipid transport and metabolism	Metabolism	233
COG1947	I	Lipid transport and metabolism	Metabolism	330
COG1949	A	RNA processing and modification	Information Storage And Processing	109
COG1950	S	Function unknown	Poorly Characterized	170
COG1951	C	Energy production and conversion	Metabolism	141
COG1952	U	Intracellular trafficking, secretion, and vesicular transport	Cellular Processes And Signaling	98
COG1953	H	Coenzyme transport and metabolism	Metabolism	157
COG1954	K	Transcription	Information Storage And Processing	81
COG1956	T	Signal transduction mechanisms	Cellular Processes And Signaling	268
COG1957	F	Nucleotide transport and metabolism	Metabolism	423
COG1959	K	Transcription	Information Storage And Processing	760
COG1960	I	Lipid transport and metabolism	Metabolism	2881
COG1961	L	Replication, recombination and repair	Information Storage And Processing	2104
COG1963	R	General function prediction only	Poorly Characterized	55
COG1964	H	Coenzyme transport and metabolism	Metabolism	15
COG1965	P	Inorganic ion transport and metabolism	Metabolism	106
COG1966	E	Amino acid transport and metabolism	Metabolism	195
COG1968	I	Lipid transport and metabolism	Metabolism	385
COG1969	C	Energy production and conversion	Metabolism	20
COG1970	M	Cell wall/membrane/envelope biogenesis	Cellular Processes And Signaling	334
COG1971	P	Inorganic ion transport and metabolism	Metabolism	235
COG1972	F	Nucleotide transport and metabolism	Metabolism	258
COG1974	T	Signal transduction mechanisms	Cellular Processes And Signaling	1154
COG1975	O	Posttranslational modification, protein turnover, chaperones	Cellular Processes And Signaling	279
COG1977	H	Coenzyme transport and metabolism	Metabolism	213
COG1978	R	General function prediction only	Poorly Characterized	17
COG1979	C	Energy production and conversion	Metabolism	230
COG1981	H	Coenzyme transport and metabolism	Metabolism	122
COG1982	E	Amino acid transport and metabolism	Metabolism	354
COG1983	T	Signal transduction mechanisms	Cellular Processes And Signaling	292
COG1984	E	Amino acid transport and metabolism	Metabolism	275
COG1985	H	Coenzyme transport and metabolism	Metabolism	217
COG1986	V	Defense mechanisms	Cellular Processes And Signaling	78
COG1987	N	Cell motility	Cellular Processes And Signaling	200
COG1988	R	General function prediction only	Poorly Characterized	190
COG1989	U	Intracellular trafficking, secretion, and vesicular transport	Cellular Processes And Signaling	455
COG1990	J	Translation, ribosomal structure and biogenesis	Information Storage And Processing	14
COG1993	T	Signal transduction mechanisms	Cellular Processes And Signaling	11
COG1994	O	Posttranslational modification, protein turnover, chaperones	Cellular Processes And Signaling	112
COG1995	H	Coenzyme transport and metabolism	Metabolism	329
COG1996	K	Transcription	Information Storage And Processing	29
COG1998	J	Translation, ribosomal structure and biogenesis	Information Storage And Processing	2
COG1999	O	Posttranslational modification, protein turnover, chaperones	Cellular Processes And Signaling	301
COG2000	R	General function prediction only	Poorly Characterized	1
COG2001	J	Translation, ribosomal structure and biogenesis	Information Storage And Processing	218
COG2002	V	Defense mechanisms	Cellular Processes And Signaling	168
COG2003	L	Replication, recombination and repair	Information Storage And Processing	867
COG2004	J	Translation, ribosomal structure and biogenesis	Information Storage And Processing	5
COG2005	K	Transcription	Information Storage And Processing	102
COG2006	S	Function unknown	Poorly Characterized	12
COG2008	E	Amino acid transport and metabolism	Metabolism	222
COG2009	C	Energy production and conversion	Metabolism	137
COG2010	C	Energy production and conversion	Metabolism	728
COG2011	E	Amino acid transport and metabolism	Metabolism	557
COG2012	K	Transcription	Information Storage And Processing	1
COG2013	C	Energy production and conversion	Metabolism	168
COG2014	S	Function unknown	Poorly Characterized	2
COG2015	Q	Secondary metabolites biosynthesis, transport and catabolism	Metabolism	96
COG2017	G	Carbohydrate transport and metabolism	Metabolism	658
COG2018	T	Signal transduction mechanisms	Cellular Processes And Signaling	26
COG2019	F	Nucleotide transport and metabolism	Metabolism	1
COG2020	O	Posttranslational modification, protein turnover, chaperones	Cellular Processes And Signaling	131
COG2021	E	Amino acid transport and metabolism	Metabolism	180
COG2022	H	Coenzyme transport and metabolism	Metabolism	165
COG2025	C	Energy production and conversion	Metabolism	348
COG2026	V	Defense mechanisms	Cellular Processes And Signaling	316
COG2027	M	Cell wall/membrane/envelope biogenesis	Cellular Processes And Signaling	189
COG2030	I	Lipid transport and metabolism	Metabolism	644
COG2031	I	Lipid transport and metabolism	Metabolism	55
COG2032	P	Inorganic ion transport and metabolism	Metabolism	200
COG2033	C	Energy production and conversion	Metabolism	41
COG2035	S	Function unknown	Poorly Characterized	92
COG2037	C	Energy production and conversion	Metabolism	1
COG2038	H	Coenzyme transport and metabolism	Metabolism	222
COG2039	O	Posttranslational modification, protein turnover, chaperones	Cellular Processes And Signaling	198
COG2040	E	Amino acid transport and metabolism	Metabolism	153
COG2041	C	Energy production and conversion	Metabolism	294
COG2043	S	Function unknown	Poorly Characterized	6
COG2044	R	General function prediction only	Poorly Characterized	25
COG2045	H	Coenzyme transport and metabolism	Metabolism	40
COG2046	P	Inorganic ion transport and metabolism	Metabolism	34
COG2047	R	General function prediction only	Poorly Characterized	1
COG2048	C	Energy production and conversion	Metabolism	2
COG2049	E	Amino acid transport and metabolism	Metabolism	258
COG2050	Q	Secondary metabolites biosynthesis, transport and catabolism	Metabolism	975
COG2051	J	Translation, ribosomal structure and biogenesis	Information Storage And Processing	14
COG2052	M	Cell wall/membrane/envelope biogenesis	Cellular Processes And Signaling	30
COG2053	J	Translation, ribosomal structure and biogenesis	Information Storage And Processing	1
COG2054	H	Coenzyme transport and metabolism	Metabolism	1
COG2055	C	Energy production and conversion	Metabolism	299
COG2056	E	Amino acid transport and metabolism	Metabolism	86
COG2057	I	Lipid transport and metabolism	Metabolism	336
COG2059	P	Inorganic ion transport and metabolism	Metabolism	411
COG2060	P	Inorganic ion transport and metabolism	Metabolism	227
COG2061	R	General function prediction only	Poorly Characterized	6
COG2062	T	Signal transduction mechanisms	Cellular Processes And Signaling	244
COG2063	N	Cell motility	Cellular Processes And Signaling	165
COG2064	W	Extracellular structures	Cellular Processes And Signaling	116
COG2065	F	Nucleotide transport and metabolism	Metabolism	234
COG2066	E	Amino acid transport and metabolism	Metabolism	226
COG2067	I	Lipid transport and metabolism	Metabolism	433
COG2068	H	Coenzyme transport and metabolism	Metabolism	172
COG2069	C	Energy production and conversion	Metabolism	6
COG2070	R	General function prediction only	Poorly Characterized	681
COG2071	E	Amino acid transport and metabolism	Metabolism	250
COG2072	P	Inorganic ion transport and metabolism	Metabolism	530
COG2073	H	Coenzyme transport and metabolism	Metabolism	158
COG2074	I	Lipid transport and metabolism	Metabolism	2
COG2076	V	Defense mechanisms	Cellular Processes And Signaling	1063
COG2077	O	Posttranslational modification, protein turnover, chaperones	Cellular Processes And Signaling	251
COG2078	R	General function prediction only	Poorly Characterized	4
COG2079	G	Carbohydrate transport and metabolism	Metabolism	199
COG2080	C	Energy production and conversion	Metabolism	413
COG2081	R	General function prediction only	Poorly Characterized	499
COG2082	H	Coenzyme transport and metabolism	Metabolism	88
COG2084	I	Lipid transport and metabolism	Metabolism	754
COG2085	R	General function prediction only	Poorly Characterized	201
COG2086	C	Energy production and conversion	Metabolism	317
COG2087	H	Coenzyme transport and metabolism	Metabolism	249
COG2088	D	Cell cycle control, cell division, chromosome partitioning	Cellular Processes And Signaling	53
COG2089	M	Cell wall/membrane/envelope biogenesis	Cellular Processes And Signaling	208
COG2091	H	Coenzyme transport and metabolism	Metabolism	278
COG2094	L	Replication, recombination and repair	Information Storage And Processing	182
COG2095	E	Amino acid transport and metabolism	Metabolism	293
COG2096	H	Coenzyme transport and metabolism	Metabolism	226
COG2099	H	Coenzyme transport and metabolism	Metabolism	141
COG2100	R	General function prediction only	Poorly Characterized	6
COG2101	K	Transcription	Information Storage And Processing	1
COG2102	J	Translation, ribosomal structure and biogenesis	Information Storage And Processing	87
COG2103	M	Cell wall/membrane/envelope biogenesis	Cellular Processes And Signaling	298
COG2104	H	Coenzyme transport and metabolism	Metabolism	250
COG2105	E	Amino acid transport and metabolism	Metabolism	164
COG2107	H	Coenzyme transport and metabolism	Metabolism	25
COG2108	S	Function unknown	Poorly Characterized	5
COG2109	H	Coenzyme transport and metabolism	Metabolism	165
COG2110	J	Translation, ribosomal structure and biogenesis	Information Storage And Processing	251
COG2111	P	Inorganic ion transport and metabolism	Metabolism	122
COG2112	T	Signal transduction mechanisms	Cellular Processes And Signaling	15
COG2113	E	Amino acid transport and metabolism	Metabolism	403
COG2114	T	Signal transduction mechanisms	Cellular Processes And Signaling	116
COG2115	G	Carbohydrate transport and metabolism	Metabolism	143
COG2116	P	Inorganic ion transport and metabolism	Metabolism	375
COG2119	R	General function prediction only	Poorly Characterized	55
COG2120	G	Carbohydrate transport and metabolism	Metabolism	423
COG2121	S	Function unknown	Poorly Characterized	7
COG2122	S	Function unknown	Poorly Characterized	1
COG2124	V	Defense mechanisms	Cellular Processes And Signaling	201
COG2126	J	Translation, ribosomal structure and biogenesis	Information Storage And Processing	12
COG2127	O	Posttranslational modification, protein turnover, chaperones	Cellular Processes And Signaling	185
COG2128	P	Inorganic ion transport and metabolism	Metabolism	693
COG2129	R	General function prediction only	Poorly Characterized	70
COG2130	R	General function prediction only	Poorly Characterized	196
COG2131	F	Nucleotide transport and metabolism	Metabolism	231
COG2132	M	Cell wall/membrane/envelope biogenesis	Cellular Processes And Signaling	425
COG2133	G	Carbohydrate transport and metabolism	Metabolism	476
COG2134	I	Lipid transport and metabolism	Metabolism	103
COG2135	L	Replication, recombination and repair	Information Storage And Processing	453
COG2137	O	Posttranslational modification, protein turnover, chaperones	Cellular Processes And Signaling	323
COG2138	H	Coenzyme transport and metabolism	Metabolism	66
COG2140	G	Carbohydrate transport and metabolism	Metabolism	151
COG2141	R	General function prediction only	Poorly Characterized	1931
COG2142	C	Energy production and conversion	Metabolism	118
COG2143	O	Posttranslational modification, protein turnover, chaperones	Cellular Processes And Signaling	38
COG2144	R	General function prediction only	Poorly Characterized	23
COG2145	H	Coenzyme transport and metabolism	Metabolism	277
COG2146	Q	Secondary metabolites biosynthesis, transport and catabolism	Metabolism	416
COG2148	M	Cell wall/membrane/envelope biogenesis	Cellular Processes And Signaling	1214
COG2149	S	Function unknown	Poorly Characterized	94
COG2151	O	Posttranslational modification, protein turnover, chaperones	Cellular Processes And Signaling	295
COG2152	G	Carbohydrate transport and metabolism	Metabolism	100
COG2153	R	General function prediction only	Poorly Characterized	582
COG2154	H	Coenzyme transport and metabolism	Metabolism	84
COG2155	S	Function unknown	Poorly Characterized	79
COG2156	P	Inorganic ion transport and metabolism	Metabolism	258
COG2158	R	General function prediction only	Poorly Characterized	16
COG2159	G	Carbohydrate transport and metabolism	Metabolism	228
COG2160	G	Carbohydrate transport and metabolism	Metabolism	133
COG2161	V	Defense mechanisms	Cellular Processes And Signaling	293
COG2162	Q	Secondary metabolites biosynthesis, transport and catabolism	Metabolism	144
COG2163	J	Translation, ribosomal structure and biogenesis	Information Storage And Processing	22
COG2164	R	General function prediction only	Poorly Characterized	1
COG2165	W	Extracellular structures	Cellular Processes And Signaling	814
COG2166	O	Posttranslational modification, protein turnover, chaperones	Cellular Processes And Signaling	295
COG2168	J	Translation, ribosomal structure and biogenesis	Information Storage And Processing	146
COG2169	L	Replication, recombination and repair	Information Storage And Processing	237
COG2170	O	Posttranslational modification, protein turnover, chaperones	Cellular Processes And Signaling	115
COG2171	E	Amino acid transport and metabolism	Metabolism	223
COG2172	T	Signal transduction mechanisms	Cellular Processes And Signaling	210
COG2173	M	Cell wall/membrane/envelope biogenesis	Cellular Processes And Signaling	107
COG2175	Q	Secondary metabolites biosynthesis, transport and catabolism	Metabolism	332
COG2176	L	Replication, recombination and repair	Information Storage And Processing	317
COG2177	D	Cell cycle control, cell division, chromosome partitioning	Cellular Processes And Signaling	276
COG2179	R	General function prediction only	Poorly Characterized	103
COG2180	O	Posttranslational modification, protein turnover, chaperones	Cellular Processes And Signaling	142
COG2181	P	Inorganic ion transport and metabolism	Metabolism	129
COG2182	G	Carbohydrate transport and metabolism	Metabolism	231
COG2183	K	Transcription	Information Storage And Processing	305
COG2184	T	Signal transduction mechanisms	Cellular Processes And Signaling	224
COG2185	I	Lipid transport and metabolism	Metabolism	82
COG2186	K	Transcription	Information Storage And Processing	1020
COG2187	R	General function prediction only	Poorly Characterized	18
COG2188	K	Transcription	Information Storage And Processing	1385
COG2189	L	Replication, recombination and repair	Information Storage And Processing	346
COG2190	G	Carbohydrate transport and metabolism	Metabolism	496
COG2191	C	Energy production and conversion	Metabolism	12
COG2192	R	General function prediction only	Poorly Characterized	38
COG2193	P	Inorganic ion transport and metabolism	Metabolism	189
COG2194	M	Cell wall/membrane/envelope biogenesis	Cellular Processes And Signaling	506
COG2195	E	Amino acid transport and metabolism	Metabolism	517
COG2197	K	Transcription	Information Storage And Processing	2638
COG2198	T	Signal transduction mechanisms	Cellular Processes And Signaling	194
COG2199	T	Signal transduction mechanisms	Cellular Processes And Signaling	2646
COG2200	T	Signal transduction mechanisms	Cellular Processes And Signaling	1424
COG2201	T	Signal transduction mechanisms	Cellular Processes And Signaling	338
COG2202	T	Signal transduction mechanisms	Cellular Processes And Signaling	1246
COG2203	T	Signal transduction mechanisms	Cellular Processes And Signaling	313
COG2204	T	Signal transduction mechanisms	Cellular Processes And Signaling	1434
COG2205	T	Signal transduction mechanisms	Cellular Processes And Signaling	737
COG2206	T	Signal transduction mechanisms	Cellular Processes And Signaling	308
COG2207	K	Transcription	Information Storage And Processing	5624
COG2208	K	Transcription	Information Storage And Processing	155
COG2209	C	Energy production and conversion	Metabolism	40
COG2210	C	Energy production and conversion	Metabolism	22
COG2211	G	Carbohydrate transport and metabolism	Metabolism	1099
COG2212	P	Inorganic ion transport and metabolism	Metabolism	123
COG2213	G	Carbohydrate transport and metabolism	Metabolism	124
COG2214	K	Transcription	Information Storage And Processing	5
COG2215	P	Inorganic ion transport and metabolism	Metabolism	217
COG2216	P	Inorganic ion transport and metabolism	Metabolism	187
COG2217	P	Inorganic ion transport and metabolism	Metabolism	1228
COG2218	C	Energy production and conversion	Metabolism	1
COG2220	G	Carbohydrate transport and metabolism	Metabolism	644
COG2221	P	Inorganic ion transport and metabolism	Metabolism	97
COG2222	M	Cell wall/membrane/envelope biogenesis	Cellular Processes And Signaling	256
COG2223	P	Inorganic ion transport and metabolism	Metabolism	773
COG2224	C	Energy production and conversion	Metabolism	94
COG2225	C	Energy production and conversion	Metabolism	175
COG2226	H	Coenzyme transport and metabolism	Metabolism	2443
COG2227	H	Coenzyme transport and metabolism	Metabolism	1110
COG2229	U	Intracellular trafficking, secretion, and vesicular transport	Cellular Processes And Signaling	47
COG2230	I	Lipid transport and metabolism	Metabolism	582
COG2231	L	Replication, recombination and repair	Information Storage And Processing	36
COG2233	F	Nucleotide transport and metabolism	Metabolism	769
COG2234	E	Amino acid transport and metabolism	Metabolism	363
COG2235	E	Amino acid transport and metabolism	Metabolism	83
COG2236	H	Coenzyme transport and metabolism	Metabolism	41
COG2239	P	Inorganic ion transport and metabolism	Metabolism	391
COG2240	H	Coenzyme transport and metabolism	Metabolism	201
COG2241	H	Coenzyme transport and metabolism	Metabolism	105
COG2242	H	Coenzyme transport and metabolism	Metabolism	116
COG2243	H	Coenzyme transport and metabolism	Metabolism	169
COG2244	M	Cell wall/membrane/envelope biogenesis	Cellular Processes And Signaling	849
COG2246	I	Lipid transport and metabolism	Metabolism	324
COG2247	M	Cell wall/membrane/envelope biogenesis	Cellular Processes And Signaling	19
COG2249	R	General function prediction only	Poorly Characterized	809
COG2250	V	Defense mechanisms	Cellular Processes And Signaling	2
COG2251	R	General function prediction only	Poorly Characterized	14
COG2252	F	Nucleotide transport and metabolism	Metabolism	480
COG2253	V	Defense mechanisms	Cellular Processes And Signaling	89
COG2255	L	Replication, recombination and repair	Information Storage And Processing	278
COG2256	L	Replication, recombination and repair	Information Storage And Processing	358
COG2257	U	Intracellular trafficking, secretion, and vesicular transport	Cellular Processes And Signaling	110
COG2258	V	Defense mechanisms	Cellular Processes And Signaling	225
COG2259	S	Function unknown	Poorly Characterized	648
COG2260	J	Translation, ribosomal structure and biogenesis	Information Storage And Processing	1
COG2261	R	General function prediction only	Poorly Characterized	336
COG2262	J	Translation, ribosomal structure and biogenesis	Information Storage And Processing	339
COG2263	R	General function prediction only	Poorly Characterized	12
COG2264	J	Translation, ribosomal structure and biogenesis	Information Storage And Processing	302
COG2265	J	Translation, ribosomal structure and biogenesis	Information Storage And Processing	799
COG2267	I	Lipid transport and metabolism	Metabolism	869
COG2268	S	Function unknown	Poorly Characterized	145
COG2269	J	Translation, ribosomal structure and biogenesis	Information Storage And Processing	94
COG2270	R	General function prediction only	Poorly Characterized	190
COG2271	G	Carbohydrate transport and metabolism	Metabolism	2498
COG2272	I	Lipid transport and metabolism	Metabolism	161
COG2273	G	Carbohydrate transport and metabolism	Metabolism	97
COG2274	V	Defense mechanisms	Cellular Processes And Signaling	662
COG2301	G	Carbohydrate transport and metabolism	Metabolism	305
COG2302	R	General function prediction only	Poorly Characterized	119
COG2303	R	General function prediction only	Poorly Characterized	646
COG2304	R	General function prediction only	Poorly Characterized	102
COG2306	R	General function prediction only	Poorly Characterized	14
COG2307	S	Function unknown	Poorly Characterized	93
COG2308	R	General function prediction only	Poorly Characterized	127
COG2309	E	Amino acid transport and metabolism	Metabolism	191
COG2310	T	Signal transduction mechanisms	Cellular Processes And Signaling	314
COG2311	S	Function unknown	Poorly Characterized	153
COG2312	Q	Secondary metabolites biosynthesis, transport and catabolism	Metabolism	19
COG2313	F	Nucleotide transport and metabolism	Metabolism	47
COG2314	R	General function prediction only	Poorly Characterized	135
COG2315	K	Transcription	Information Storage And Processing	348
COG2316	R	General function prediction only	Poorly Characterized	15
COG2317	O	Posttranslational modification, protein turnover, chaperones	Cellular Processes And Signaling	130
COG2318	Q	Secondary metabolites biosynthesis, transport and catabolism	Metabolism	248
COG2319	R	General function prediction only	Poorly Characterized	35
COG2320	R	General function prediction only	Poorly Characterized	164
COG2321	R	General function prediction only	Poorly Characterized	226
COG2322	R	General function prediction only	Poorly Characterized	51
COG2323	S	Function unknown	Poorly Characterized	376
COG2324	S	Function unknown	Poorly Characterized	2
COG2326	C	Energy production and conversion	Metabolism	357
COG2327	M	Cell wall/membrane/envelope biogenesis	Cellular Processes And Signaling	146
COG2329	H	Coenzyme transport and metabolism	Metabolism	311
COG2331	R	General function prediction only	Poorly Characterized	60
COG2332	O	Posttranslational modification, protein turnover, chaperones	Cellular Processes And Signaling	115
COG2333	U	Intracellular trafficking, secretion, and vesicular transport	Cellular Processes And Signaling	321
COG2334	T	Signal transduction mechanisms	Cellular Processes And Signaling	333
COG2335	R	General function prediction only	Poorly Characterized	117
COG2336	V	Defense mechanisms	Cellular Processes And Signaling	119
COG2337	V	Defense mechanisms	Cellular Processes And Signaling	315
COG2339	T	Signal transduction mechanisms	Cellular Processes And Signaling	45
COG2340	R	General function prediction only	Poorly Characterized	221
COG2342	G	Carbohydrate transport and metabolism	Metabolism	1
COG2343	S	Function unknown	Poorly Characterized	46
COG2344	K	Transcription	Information Storage And Processing	216
COG2345	K	Transcription	Information Storage And Processing	157
COG2346	P	Inorganic ion transport and metabolism	Metabolism	178
COG2348	M	Cell wall/membrane/envelope biogenesis	Cellular Processes And Signaling	148
COG2350	R	General function prediction only	Poorly Characterized	313
COG2351	F	Nucleotide transport and metabolism	Metabolism	243
COG2352	C	Energy production and conversion	Metabolism	193
COG2353	R	General function prediction only	Poorly Characterized	437
COG2354	L	Replication, recombination and repair	Information Storage And Processing	238
COG2355	E	Amino acid transport and metabolism	Metabolism	225
COG2356	L	Replication, recombination and repair	Information Storage And Processing	150
COG2357	T	Signal transduction mechanisms	Cellular Processes And Signaling	339
COG2358	R	General function prediction only	Poorly Characterized	85
COG2359	S	Function unknown	Poorly Characterized	20
COG2360	O	Posttranslational modification, protein turnover, chaperones	Cellular Processes And Signaling	222
COG2361	V	Defense mechanisms	Cellular Processes And Signaling	31
COG2362	E	Amino acid transport and metabolism	Metabolism	37
COG2363	S	Function unknown	Poorly Characterized	167
COG2364	S	Function unknown	Poorly Characterized	193
COG2365	T	Signal transduction mechanisms	Cellular Processes And Signaling	189
COG2366	Q	Secondary metabolites biosynthesis, transport and catabolism	Metabolism	217
COG2367	V	Defense mechanisms	Cellular Processes And Signaling	228
COG2368	Q	Secondary metabolites biosynthesis, transport and catabolism	Metabolism	44
COG2369	X	Mobilome: prophages, transposons	Metabolism	259
COG2370	O	Posttranslational modification, protein turnover, chaperones	Cellular Processes And Signaling	77
COG2371	O	Posttranslational modification, protein turnover, chaperones	Cellular Processes And Signaling	159
COG2372	P	Inorganic ion transport and metabolism	Metabolism	173
COG2373	R	General function prediction only	Poorly Characterized	127
COG2374	R	General function prediction only	Poorly Characterized	98
COG2375	P	Inorganic ion transport and metabolism	Metabolism	354
COG2376	G	Carbohydrate transport and metabolism	Metabolism	494
COG2377	M	Cell wall/membrane/envelope biogenesis	Cellular Processes And Signaling	242
COG2378	K	Transcription	Information Storage And Processing	753
COG2379	G	Carbohydrate transport and metabolism	Metabolism	61
COG2380	R	General function prediction only	Poorly Characterized	1
COG2382	P	Inorganic ion transport and metabolism	Metabolism	263
COG2384	J	Translation, ribosomal structure and biogenesis	Information Storage And Processing	223
COG2385	M	Cell wall/membrane/envelope biogenesis	Cellular Processes And Signaling	67
COG2386	O	Posttranslational modification, protein turnover, chaperones	Cellular Processes And Signaling	88
COG2388	R	General function prediction only	Poorly Characterized	325
[truncated: 2,377 more rows]
